# Supplementary material for: Priorities in updating training paradigms in orthopedic manual therapy: an international Delphi study
Source: J Educ Eval Health Prof. 2023 Jan 27;20:4. doi: 10.3352/jeehp.2023.20.4 (PMC9993014; doi:10.3352/jeehp.2023.20.4)
Supplement: Supplementary file 1 [file jeehp-20-04-dataset1.xlsx]

## Sheet: Sheet0
StartDate	EndDate	Status	IPAddress	Progress	Duration (in seconds)	Finished	RecordedDate	ResponseId	RecipientLastName	RecipientFirstName	RecipientEmail	ExternalReference	LocationLatitude	LocationLongitude	DistributionChannel	UserLanguage	Q1	Q2	Q3	Q4	Q5	Q6	Q7	Q8	Q9	Q10	Q11	Q12	Q13
Start Date	End Date	Response Type	IP Address	Progress	Duration (in seconds)	Finished	Recorded Date	Response ID	Recipient Last Name	Recipient First Name	Recipient Email	External Data Reference	Location Latitude	Location Longitude	Distribution Channel	User Language	I would recommend that manual therapy training should focus on………	I would recommend that manual therapy training should omit focus on………	When demonstrating techniques, I would recommend that the trainees focus on………	The foundational knowledge I feel is necessary to apply manual therapy is………	I would recommend that trainees attempt to identify candidates for manual therapy based on………	Do you have any other comments or suggestions related to manual therapy education?	What is your age?	What gender do you identify with?	How many years have you been in Research?	How many years have you been in clinical practice?	What level(s) of post-doctoral manual therapy do you currently educate in?	Check all that apply related to your own education/training	What philosophy(s) of manual therapy are you trained?
2022-07-12 08:20:07	2022-07-12 08:22:57	IP Address	159.178.255.1	100	170	True	2022-07-12 08:22:58	R_3EheNwfvZ9zz62c					29.6138	-82.386	anonymous	EN
2022-07-12 08:23:02	2022-07-12 08:40:42	IP Address	159.178.255.1	100	1060	True	2022-07-12 08:40:42	R_1LAa9NKHwRFeSIi					29.6138	-82.386	anonymous	EN	mechanisms of efficacy of MT; developing therapeutic alliance/communication; managing expectations; confidence in handling/psychomotor skills	perhaps the very specifics of individual philosophies of manual therapy could be avoided during the "introductory" training in manual therapy. If someone develops a penchant for a particular "flavour" of MT then they could pursue it more in depth at that time?	patient/client communication; confidence in handling; hand contact	Anatomy; theoretical biomechanical constructs that underpin the major philosophies/history of the manual therapies; physiological responses to force and movement (cellular to macrolevel); cognitive and psychological factors that influence perception of sensations like pain, stiffness, etc; indications and contraindications	Presuming this is candidates for MT care and not MT training? Select candidates for care based on signs, symptoms, contraindications; expectations and preferences; provider confidence to make a difference based on provider's particular examination preferences	I think these first phase is still pretty broad. There are elements common to all the body based therapies that could be distilled as the introductory/beginner level training related to why MT works so well for some people.	50-60	Male	20 or more	20 or more	Continuing Education	Post-Doctoral Degree (Dsc, Phd etc)	I am Maitland trained by why of entry-level training in Australia and Canadian OMT via Fowler and Pettman primarily; took a variety of series of courses after moving to USa from the IPA group; eg functional orthopaedics etc.
2022-07-12 08:37:30	2022-07-12 08:40:44	IP Address	64.251.165.165	100	194	True	2022-07-12 08:40:44	R_1LBinJYGmmdWJB7					43.8997	-100.712	anonymous	EN	Clinical reasoning	Pain science	Intent of intervention	Anatomy	Interest	Dont water it down	50-60	Male	10-15	20 or more	Residency (OCS, SCS, etc),Fellowship (FAAOMPT),Continuing Education	Post-Doctoral Degree (Dsc, Phd etc)	Naiomt so eclectic
2022-07-12 11:10:49	2022-07-12 11:19:44	IP Address	136.226.51.11	100	534	True	2022-07-12 11:19:44	R_2YLZnjmyF3LQgWL					38.8865	-77.0911	anonymous	EN	Skill acquisition separated from clinical reasoning at first and then combine the two. When trying to learn a skill at the same time trying to determine who to apply it on is a lot. Develop the skills (easy part - lots of repetition, and get confident) and then spend a LOT of time on the reasoning.	Arthrokinematics, osteokinematics, assessments that have no reliability, decision aids that are not reliable, paradigms that are outdated, specificity and false narratives.	Body position of both patient and clinician. Direction, speed, set up.	Entry level. It is not rocket science. Students have the requisite knowledge and are capable. Reasoning takes time and that needs to be covered. Skill acquisition happens at different speeds for different people.	Symptoms NOT signs, use of test-treat-retest.	We don't need to dumb it down as there is cognitive depth required especially for reasoning. Skills need to be taught just like any other skill. And we need to allow for reps and many forms of media as some learners have different ways they learn.	40-50	Male	5-10	20 or more	Residency (OCS, SCS, etc),Fellowship (FAAOMPT),Continuing Education	Post-Doctoral Degree (Dsc, Phd etc),Fellow (FAAOMPT)	Eclectic - various. NOT biomechanistic, more symptom response.
2022-07-12 11:11:32	2022-07-12 11:21:46	IP Address	66.8.230.17	100	614	True	2022-07-12 11:21:47	R_3exxOTKYgnI5HY1					19.6531	-155.98	anonymous	EN	patient centered outcomes, functional limitations, CNS involvement, joint function	arthrokinematics	modifications for specific patients	basic technique and function with education on incorporation into self treatment	patient perspective, impairment level, clinical experience	we should focus more on technique modification, clinical application, and patient education instead of theorized joint kinematics	40-50	Male	None	10-15	Fellowship (FAAOMPT)	Fellow (FAAOMPT)	Australian, MDT, Kaltenborn
2022-07-12 18:05:09	2022-07-12 18:14:14	IP Address	24.35.98.67	100	545	True	2022-07-12 18:14:14	R_DouLCDiMNMJhCut					39.1658	-76.6382	anonymous	EN	person-centered care integrating the use of manual therapy, exercise and addressing poor lifestyle behaviors to empower people to have optimal health behaviors that enhances one's ability to move.	specificity of biomechanical motion as the sole reasoning approach.	confident and comfortable application that matches the person's presenting pain mechanism(s) and functional goals.	related to understanding one's pain mechanism(s), pathoanatomic background, presenting impairments and functional limitations and one's complicating/influencing factors such as one's beliefs, cognitions, and socioeconomic factors.	their willingness to respond to feedback in order to prescribe manual therapy, exercise and address lifestyle factors needed for optimal movement.	There needs to be a larger consistent focus on person-centered care across programs that is integrates manual therapy with exercise and lifestyle behaviors within a biopsychosocial framework.	30-40	Male	0-5	10-15	Residency (OCS, SCS, etc),Fellowship (FAAOMPT),Continuing Education	Post-Doctoral Degree (Dsc, Phd etc),Fellow (FAAOMPT)	Signs and symptoms approach
2022-07-12 20:10:02	2022-07-12 20:25:13	IP Address	173.93.59.209	100	911	True	2022-07-12 20:25:13	R_2SxmdOLmh5ZXUv3					34.1632	-77.8723	anonymous	EN	above all, sound clinical reasoning in it's application	a cook book approach	soft, highly proprioceptive hands	anatomy, neurology, biomechanics, post-technique integration into function	a thorough exam, identification of pain mechanism	Manual therapy doesn't suck; nor is there evidence that it does!	>60	Female	0-5	20 or more	Fellowship (FAAOMPT),Continuing Education	Post-Doctoral Degree (Dsc, Phd etc),Fellow (FAAOMPT)	NAIOMT, osteopathic, eclectic but with sound clinical reasoning
2022-07-13 06:25:36	2022-07-13 06:38:53	IP Address	47.40.234.11	100	796	True	2022-07-13 06:38:54	R_1BQLqh4bbHLX4Jf					36.3125	-82.377	anonymous	EN	psychosocial and neurophysiological factors	biomechanical effects of manual therapy	communication between patient and PT, comfortable positioning for both patient and PT	aligining mechanisms of pain and treatments	absence of red flags, interest/preference in recieving manual therapy as a treatment	decreased focus on specific techniques or performing a desired number of techniques	40-50	Male	15-20	20 or more	Continuing Education	Post-Doctoral Degree (Dsc, Phd etc)	neurophysiological
2022-07-13 07:16:51	2022-07-13 07:33:00	IP Address	192.69.181.126	100	968	True	2022-07-13 07:33:01	R_3PjHC3hI99J8q3j					38.0152	-84.4894	anonymous	EN	The application of technique with the best available evidence. Get rid of the mentality that MT is a "fix all" and is the best way to "heal" someone. IT is not. It is a short-moderate term pain modulator that builds rapport with your client so they are comfortable with you and trust your plan of care making abilities.	specific targeting of "repositioning" of joints or "re-aligning" of joints or "releasing" fascia/ tissue	Hand placement, practitioner positioning, client positioning, KNOWING indications and contraindications first and foremost.	based on the best available evidence, MT is typically non-specific, and relies currently and unfortunately on a large amount of provider-given expectations. There is likely placebo in manual interventions, especially those without foundations in the literature, but accurate education to the client through an understanding of best-available evidence is ABSOLUTELY required.	thorough assessment of the "why not's". In other words, MT is a strong patient-provider bonding tool. Though it is a short-mod term pain modulator, it can build solid rapport. It can be used on ALMOST anyone, but they need to know the patients that SHOULD not have specific MT techniques for specific reasons.	No	40-50	Male	5-10	15-20	Continuing Education	Fellow (FAAOMPT)	Mulligan, AAMT, Myopain, Integrative Dry Needling, Dry Needling Institute, AOPT Seminars
2022-07-14 06:02:37	2022-07-14 06:15:48	IP Address	165.225.62.109	100	790	True	2022-07-14 06:15:49	R_BAk12OT9Zf6Ywrn					41.946	-87.7033	anonymous	EN	more emphasis in touch, comfort of techniques and patient handling	assessment of SIJ, palpation diagnosis	comfort of patient and education to patient on the purpose of the technique	arthrokinematics, osteokinematics, anatomy, exercise prescription	a combination of biopsychosocial variables, tissue irritability, goal of technique	I believe further emphasis in exercise prescription post manual therapy is lacking in some of the training. With evidence that manual therapy is transient, skillful self directed treatment after manual therapy is needed. I believe much of the hands on assessment, the detailed palpation, assessment of movement are a large reason why manual therapy by those trained heavily in it creates superior re…	40-50	Male	None	15-20	Residency (OCS, SCS, etc),Fellowship (FAAOMPT),Continuing Education	Fellow (FAAOMPT)	Eclectic (Maitland, Osteopathic, McKenzie, Paris - a little bit of all)
2022-07-14 20:15:43	2022-07-14 20:48:58	IP Address	139.80.239.161	100	1995	True	2022-07-14 20:48:59	R_3Mrj1tEZQEEZXv4					-45.8686	170.496	anonymous	EN	As traditional, the 'art' of influencing the body, especially joint motion, through manual therapies. Established knowledge, built up over 100+ years of modern experience and research. Quality of the manual therapy, which anyone in the field knows is important, yet is often neglected in favor of more knowledge of scientific evidence..	Recent fads, either un-researched or preliminary ideas that have not been rigourously explored or reproduced. Also complex chains of reasoning that move away from observable or reproducible phenomena. Over-emphasis on scientific knowledge, which for clinicians is of less value than the art of good manual therapy. The science is essential for researchers/academics.	Closely observing what is occuring in the region of interest. The success of techniques should be apparent from observation, not just client report. Developing excellent feel and handling. Practice, repetition.	Some historical context. An understanding of mechanisms, and how our understanding of these has evolved over time. Note that doesn't mean over-emphasis on psycho-social mechanisms, just because they are fashionable currently. A clear sense of where manual therapy sits with relation to other forms of therapy, such that clinicians have the confidence to select clients/conditions appropriately. Basi…	Once people have met the requirements for professional study, personal interest seems the most important factor.	Both the art and science of manual therapy are important. The science has dominance currently, particularly with manual therapy taught in universities. However, the art should not be neglected. Founders of forms of manual therapy refined their art (e.g. Brian Mulligan, Robin McKenzie) first, based on observation and a deep understanding of basic science. Evidence (science), explaining what they h…	40-50	Male	5-10	10-15		Post-Doctoral Degree (Dsc, Phd etc)	Rather general - Maitland, McKenzie, Mulligan especially (as a New Zealand therapist). Paris, as well as more traditional Kaltenborn techniques.
2022-07-12 07:44:17	2022-07-12 07:44:20	IP Address	104.4.252.203	7	3	False	2022-07-19 07:44:23	R_8HwTikNQ0QuzbFv							anonymous	EN
2022-07-11 14:06:42	2022-07-12 07:57:42	IP Address	152.130.8.67	7	64260	False	2022-07-19 07:57:43	R_2anwMQGkupWeEcU							anonymous	EN
2022-07-12 07:38:53	2022-07-12 08:02:19	IP Address	149.170.251.145	7	1406	False	2022-07-19 08:02:25	R_SPCpvyoLxemlDBT							anonymous	EN
2022-07-12 09:51:11	2022-07-12 09:51:59	IP Address	35.129.244.103	7	48	False	2022-07-19 09:52:03	R_3ITaiypFwez6lTZ							anonymous	EN
2022-07-12 10:26:23	2022-07-12 10:27:21	IP Address	107.77.202.136	7	57	False	2022-07-19 10:27:22	R_2QEBrlBKySKvT2u							anonymous	EN
2022-07-19 12:36:03	2022-07-19 14:03:08	IP Address	47.185.251.94	100	5224	True	2022-07-19 14:03:09	R_331pB3HFPGiIu6Z					33.0287	-96.6826	anonymous	EN	Clinical Reasoning, specific tissue diagnoses along with the neuromuscular underlying causes of the current tissue in injury, arthrokinematics, rationale behind use of techniques such as target tissues in pathology (cartilage, versus bone, versus capsule, versus tendon, versus muscle)	basic PT school information, Clinical Prediction Rules,	the touch, the ability to feel what's under the hand/fingers, positioning of the PT's body and the pt's body structures, the feel for the grading of motion and the grading of the technique	Clinical Reasoning/rationale for the treatment intervention. Why is it that we are performing X, how are we dosing the exercise and for what clinical and functional outcomews?	Clinical Reasoning/rationale, orthopedic manual physical therapy diagnoses, and desired result.	Do not dumb it down simply because current research is showing what it is. That simply means that those research articles may not have targeted the correct subject pool. My patients are those who have failed other physical therapists who are not residency nor fellowship trained OMPTs. My reputation is such that I am the one the physicians who own their own PTs send to when their patients are not …	50-60	Female	20 or more	20 or more	Fellowship (FAAOMPT),Continuing Education	Post-Doctoral Degree (Dsc, Phd etc),Fellow (FAAOMPT)
2022-07-20 21:12:43	2022-07-20 21:18:38	IP Address	63.151.69.232	100	355	True	2022-07-20 21:18:38	R_2Cm7qaOP7qityVO					40.6327	-106.932	anonymous	EN	development of high level skills of assessment, localization and precise thrust.	Clinical Prediction rules	the art of effective OMT and how to focus on the intension for precision and preciseness	Knowing when to apply and development of hand skills	Passion to learn the skills and recognition of how effective MT is!!	More educators who recognize the functional and symptomatic benefits of MT interventions	>60	Male	20 or more	20 or more	Fellowship (FAAOMPT)	Fellow (FAAOMPT)	IPA
2022-07-22 14:01:39	2022-07-22 14:08:41	IP Address	67.190.251.30	100	422	True	2022-07-22 14:08:42	R_3MAuFUkzMmZVsI9					30.1172	-81.4119	anonymous	EN	neurophysiologic effects, patient handling, contraindications	excessive emphasis on biomechanical relevance to the results of the thrust. Biomechanics is critical to understand the technique, but not necessarily the outcome.	Safety! Focus on force in terms of the direction, speed, power.	Anatomy, biomechanics, and clinical reasoning	appropriate indications		50-60	Male	None	20 or more	Fellowship (FAAOMPT)	Fellow (FAAOMPT)	Pretty eclectic through the OGI
2022-07-17 13:38:27	2022-07-17 13:40:36	IP Address	159.178.221.68	7	129	False	2022-07-24 13:40:40	R_9mou9ZAwnc7Ihot							anonymous	EN
2022-07-26 06:09:53	2022-07-26 06:21:28	IP Address	173.174.98.127	100	694	True	2022-07-26 06:21:28	R_3HNAALVCieyLj4k					30.4293	-97.7207	anonymous	EN	Advanced problem solving. Typecasting manual therapy as just doing joint mobilizations/manipulations is too narrow of a focus. Manipulations should be part of the solution, not just the solution.	Hmmm, that is not a good question. There is no such thing as superfluous information. This questions is geared to simple answers like like yes getting rid of specificity in joint manipulations is where it needs to go. Or all that shit about arthrokinematics needs to be thrown out. It doesn't work that way. It all matters: arthrokinematics, pain science, palpation skills	Everything we have taught prior. It all matters.	It needs to consist of a good history taking, knowledge in biomechanics, and advanced problem solving skills. It is more important to figure out who is not a good candidate for joint manipulation.	Not a simple black and white answer. It is based on expert history taking, chronicity of the problem, biomechanics, clinical picture, joint mobility, pt's previous experience.		50-60	Male	0-5	20 or more	Fellowship (FAAOMPT)	Fellow (FAAOMPT)	Eclectic. The philosophy of manual therapy is a bit of an outdated concept. I guess that still mattered when I did my fellowship training in 1991, but that is not something that is talked about anymore nowadays. Definitely not talked about in my manual therapy program.
2022-07-26 07:04:27	2022-07-26 07:17:15	IP Address	99.102.213.104	100	768	True	2022-07-26 07:17:16	R_W89b4CE6QzVRgfn					34.1138	-83.9991	anonymous	EN	physiology and neuromusculoskeletal relationships, pain science, movement analysis and kinematics, biomechanics	"winding up/locking out segments", comparison of technique (UPA vs CPA vs mulligan, etc)	feeling for tissue response (change in texture, resistance, muscle guarding, etc) and patient experience, intent of the technique (painful or painfree, adressing pain vs addressing movement), test-retest based on intent	physiology and neuromusculoskeletal relationships, pain science, movement analysis and kinematics, biomechanics	approproate identified impairment, abilities (or inabilities) of patient, goals of patient	Consider that much of PT research as cited in this study inro does not subcategorize patients (ie does manual therapy improve patients with LBP vs does manual therapy improve mobility deficits or a patient's pain experience with nociplastic pain mechanisms, etc)... it is possible that specificit may or may not be warranted in manual therapy based on the goal (impairment being targeted)... or not??	30-40	Female	5-10	10-15	Residency (OCS, SCS, etc),Fellowship (FAAOMPT),Continuing Education	Post-Doctoral Degree (Dsc, Phd etc),Fellow (FAAOMPT)	at least introduced and familiar with: Maitland, Mulligan, Paris, McKenzie, Butler, Elvey, Shacklock, Stecco
2022-07-26 07:44:43	2022-07-26 07:58:42	IP Address	174.206.43.50	100	838	True	2022-07-26 07:58:42	R_3CCqKcIp49PX7Ju					37.3155	-79.5335	anonymous	EN	Appropriate set up and force — emph high velocity.. low appliitude	Arthrokinenatics / localizing segments .. we really can’t do that so why teach	Set up and force	Know anatomy but not huge focus /physiological effect.. insuring safety of patient	The patient’s expectations and understanding of physiological effect of applying MT	It needs to be a must for all schools to teach.	40-50	Male	5-10	20 or more	Residency (OCS, SCS, etc),Fellowship (FAAOMPT)	Fellow (FAAOMPT)	Maitland and Norwegian ,
2022-07-26 09:03:20	2022-07-26 09:09:37	IP Address	140.254.70.166	100	376	True	2022-07-26 09:09:37	R_1Ovu1qcziQ7CFS5					40.0181	-83.0117	anonymous	EN	clinical reasoning with evaluation and treatment techniques	a specific technique or treatment	patient safety and proficiency	patient centered care and clinical reasoning	patient values		30-40	Male	5-10	5-10	Residency (OCS, SCS, etc),Fellowship (FAAOMPT),Continuing Education	Fellow (FAAOMPT)	My mentors were a combination of Mckenzie/pain science and Paris/Dunning based.
2022-07-26 10:03:28	2022-07-26 10:08:47	IP Address	69.88.190.25	100	319	True	2022-07-26 10:08:47	R_3P4AkFarYeEFtmN					26.4696	-81.8132	anonymous	EN	arthrokinematics, neuromuscular training, neuromodulation, patient education, neuropain science	Just the biomechanical model	hand position and force	anatomical knowledge, biomechincal/ kinesiology, neuropathways	their current patient approach and willingness to learn	Focus should be placed on thrust/ versus non thrust and audible versus no audible and the clinical significance	50-60	Male	5-10	20 or more	Fellowship (FAAOMPT)	Post-Doctoral Degree (Dsc, Phd etc)	EBP no specific approach
2022-07-26 10:04:07	2022-07-26 10:14:45	IP Address	208.47.126.126	100	638	True	2022-07-26 10:14:46	R_2ahLsC9IdexLBIp					33.6563	-112.171	anonymous	EN	Psychomotor skill acquisition and clinical reasoning on appropriate situations to use manual therapy. Additional emphasis should be on exercise to enhance manual therapy effects, improve carryover between sessions, and promote long term health and management of patient complaints. Additionally, understanding of mechanisms, both biomechanical and neurophysiological should be emphasized.	Nothing in particular. While I wouldn't recommend specifically diving into modalities (US, e-stim, etc.) or other such interventions, there is likely still a place for discussion of how manual therapy and exercise can supplement for patients who are preferential toward modalities. Specific to manual therapy and physical therapy, things like visceral manipulation are likely better served for diffe…	Direction of force, amplitude, body position, hand placement and patient comfort, as well as the rationale as to when/why to use that technique.	Understanding the fidelity (or lack thereof) of specific manual therapy interventions - recognizing the gaps in the literature and knowing the benefits as well as the limitations. Basic understanding of the SINSS model, patient response models (e.g. test-treat-retest), etc.	Synthesis of data from the subjective exam, objective exam with mechanical movement exam and palpation/joint mobility assessments, and then assessing response to manual therapy interventions with test-treat-retest methods.	None at the moment.	30-40	Male	0-5	5-10	Fellowship (FAAOMPT),Continuing Education	Post-Doctoral Degree (Dsc, Phd etc),Fellow (FAAOMPT)	Eclectic approach, but primarily rooted in Maitland methods.
2022-07-26 09:45:10	2022-07-26 10:35:19	IP Address	64.188.179.206	100	3008	True	2022-07-26 10:35:19	R_3Eumxogkc4uy16x					37.2523	-107.038	anonymous	EN	educating patient beforehand on intent of intervention, clinician handling skills and communicating with the patient about what is being done while manual therapy is being performed, patient and clinician position, choosing appropriate technique(s) based on patient preferences, clinician expertise and current research, use of evidence based techniques and not things that are 'showy' (i.e. cupping…	specificity of palpation because inter-rater reliability is poor, specificity of technique (i.e. targeting L4), concave/convex rule to determine appropriate technique, prescriptive patient position (i.e. step 1 do this, step 2 do that, etc.) because although patient position is important there needs to be some give and take based on the patient in front of youu	developing a rapport with their patient, listening to them and making them comfortable with manual therapy which in part is good, gentle, soft hands but also strong communication, determining the appropriate technique based on the patient presentation, using a comparable sign and incorporating the test-retest (or some similar form of asterisk/test-retest because it doesn't need to be Maitland nec…	anatomy-you do need to know your anatomy of what you are trying to treat, solid examination/evaluation skills to determine the appropriate technique(s) to incorporate into a treatment plan, contraindications/indications, red flags, biopsychosocial model, patient/clinician communication	patient presentation, prior experience with techniques that have been successful, patient's preferences regarding manual therapy		40-50	Female	10-15	15-20	Fellowship (FAAOMPT)	Post-Doctoral Degree (Dsc, Phd etc),Fellow (FAAOMPT)	Not one specific philosophy but definitely biased towards Maitland
2022-07-26 13:33:33	2022-07-26 13:47:28	IP Address	70.88.201.41	100	834	True	2022-07-26 13:47:28	R_24efQnYKbSOpaMY					41.2686	-72.9651	anonymous	EN	Functional joint integration (eg. Hip, TL Junction and ankle dorsiflexion) which easily can be applied to functional gait.	A framework which "blames the joint" without context of the CNS influence.	Selecting appropriate patients, effective treatments (functional), safety (avoid large levers and force), follow up with neuro-re-ed and function.	Functionally applied anatomy, clusters of tests for serious pathology and regional diagnosis, safe joint setup, functional integrative biomechanics (focused on gait, sit to stand, lifting and real world use of the body)	Clinical reasoning which takes into account the best cluster of tests supporting manual intervention, and patients which appear they would respond well and most importantly those who will not.	I agree that a lot of manual therapy education is bloated, non-functional and lives in a fantasy world of minutia without contextual functional application. My concern with the current application of manual therapy is the loss of reasoning and safety. Palpation (which is a necessary part of clusters for long head of biceps pain, plantar fascial pain, and even the multifidus lift test) is suboptim…	40-50	Male	None	20 or more	Residency (OCS, SCS, etc),Fellowship (FAAOMPT),Continuing Education	Fellow (FAAOMPT)	NAIOMT
2022-07-26 14:02:54	2022-07-26 14:27:16	IP Address	96.231.209.152	100	1461	True	2022-07-26 14:27:16	R_1EiAbMoD6xobben					38.8976	-77.5109	anonymous	EN	clinical reasoning behind the choice of technique and how to apply the technique appropriately	just one type of approach.	FEEL!!!!!! Subtleties of movement / resistance	a strong knowledge of anatomy	patient presentation. You can attain both mechanical and neurophysiological effects with manual therapy.	Education should focus on why and how you use a technique and the purported effects.	40-50	Male	0-5	20 or more	Fellowship (FAAOMPT),Continuing Education	Fellow (FAAOMPT)	Maitland primarily, but practice using McKenzie, Mulligan and Muscle Energy
2022-07-26 21:08:44	2022-07-26 21:28:06	IP Address	75.212.145.226	100	1161	True	2022-07-26 21:28:06	R_R9ymVTPTyLVFAiJ					41.7405	-87.6587	anonymous	EN	clinical reasoning first and foremost vs seeing manual therapy as series of hands applied techniques of ax and rx	outdated models that do not have the evidence to support them and tend to catastrophize patients.	the intent of the technique being achineved vs specific hand placements etc - are you achieving what you are doing the technique for, in a way that is safe for you.	First and foremost is attempting to get clinicians to think and reflect on how they think - be able to step outside their bubble and have the humility to know we do not everything - this open mindedness and reflective thinking is the cornerstone that overlies everything else - with out it every other piece of knowledge that is gained will be put inot a frame work in a completely different way. Ot…	a good subjective is the most importantg aspect of the examkination process.	you need to get your definitions clear here - i am not quite sure what you mean by manual therapy - i did a manual therapy fellowship 25 years ago in australia - however what it really was , was a clinicial reasoning fellowship with an emphasis on hands on passive type treatment techniques. I am not sure what we are calling manual therapy here - hands on , astm, dry needling, cupping, passive vs …	50-60	Male	0-5	20 or more	Fellowship (FAAOMPT),Continuing Education	Fellow (FAAOMPT)	maitland, mckenzie, sahrmann, mulligan
2022-07-27 04:26:40	2022-07-27 04:28:13	IP Address	173.184.33.168	100	92	True	2022-07-27 04:28:13	R_12l526ENIoWWQiP					34.2497	-84.4894	anonymous	EN
2022-07-27 04:28:24	2022-07-27 04:54:57	IP Address	173.184.33.168	100	1593	True	2022-07-27 04:54:58	R_1jDhuwSQinib7E7					34.2497	-84.4894	anonymous	EN	I feel that manual therapy training does and should incorporate many aspects, but I believe in the primacy of patient response in terms of indicators for success. I also believe MT training should focus on its place as a means to get on to something else (often exercise) with more lasting treatment effects. I also believe much emphasis should be given on appropriate staging of management (incorpo…	I wouldn't altogether omit much of anything, per se, but I have long felt that the role of arthrokinematics should perhaps be de-emphasized. Based on thousands of n=1 studies with actual patients in the clinic, I do believe there is value in specificity at some times and not others. However, approaching MT based on arthrokinematic rules has long been the hallmark of MT training from entry-level o…	The rationale for the technique. The communication with the patient before/during/after. Key "minor" details that may improve comfort and efficiency with performance.	Anatomy and biomechanics. Foundational MT concepts related to the relationships between pain and resistance and resultant grading/dosage of techniques. Pain neurophysiology, how to form estimations of pain mechanisms at play, and how to target MT accordingly. How to utilize the patient response model as a barometer of success (or lack thereof) and to inform Rx selection and dosage.	The current stage of management (stage 1/symptom modulation/intervention/etc; stage 2/movement control/rehabilitation/impairment focus/etc.); stage 3/functional optimization/prophylaxis/etc.), the current estimation of SINSS (including estimates of pain mechanisms at play within "nature"), and whether MT has a role to play accordingly - and if so, how.		30-40	Male	0-5	10-15	Residency (OCS, SCS, etc),Fellowship (FAAOMPT),Continuing Education	Post-Doctoral Degree (Dsc, Phd etc),Fellow (FAAOMPT)	Eclectic training incorporative of multiple philosophies (everything from MDT to Norwegian approaches to Mulligan's concepts), but grounded within the clinical reasoning framework espoused by Maitland.
2022-07-27 09:10:42	2022-07-27 09:23:04	IP Address	165.225.62.16	100	742	True	2022-07-27 09:23:05	R_3foY8Kvhua4bS2T					42.4607	-83.4582	anonymous	EN	Teaching how to listen to patients more carefully.	Focus less on pathoanatomy and biomechanics. Less focus on pain education.	Achieving the desired movement with the minimal amount of effort	Having a solid understanding of the state of the patient's condition. That is the stage and stability.	The patient's tolerance for movement/exercise	I think fellowship programs need to be more careful in who they choose for education. Some candidates join programs so they can become skilled at joint manipulation (thrust) and don't realize that is a very small part of the process.	>60	Male	10-15	20 or more	Residency (OCS, SCS, etc),Fellowship (FAAOMPT)	Fellow (FAAOMPT)	Australian/Maitland
2022-07-28 07:57:43	2022-07-28 08:19:59	IP Address	98.115.238.182	100	1336	True	2022-07-28 08:20:00	R_XStSvjv2CCJe31n					39.9776	-75.3099	anonymous	EN	a biomechanical model as a building block for the basis for the mechanics of movement but expanding into a neurophysiological model	Biomechanics/Arthrokinematics/osteokinematics. These concepts do not need to be completely omitted but should not be a focus	An open line of communication between the therapist and patient while using appropriate body mechanics. Know what you want to do, position yourself with appropriate body mechanics, your patient in a position of advantage and do what you intend	Communication skills&gt; biomechanical models build into neurophys models allowing one to recognize how to take advantage of gains from manual techniques in order to advance motion/function for optimal retention of gain	Their ability to communicate and their interest in learning/seeking information	OMT is a piece of the puzzle along with appropriate patient education/training in optimizing motion and function in order to both remove the negative (that which is contributory to the problem) and take advantage of the positive (that which we do to and with the patient). Some may consider these non OMT concepts but if we don't incorporate them then we're taking on the role of "healer" and foster…	50-60	Male	10-15	20 or more	Fellowship (FAAOMPT),Continuing Education	Post-Doctoral Degree (Dsc, Phd etc),Fellow (FAAOMPT)	The Australian Approach (primarily Maitland)
2022-07-28 08:51:22	2022-07-28 09:04:20	IP Address	130.113.133.234	100	778	True	2022-07-28 09:04:20	R_3ego2dF8JDCLHgt					43.266	-79.9441	anonymous	EN	The evidenced informed mechanism by which it may impact as patient's trajectory, the valued of therapeutic touch and it's impact/influence it may have on therapeutic. Clinical reasoning of when MT should be used and on which patient populations. Anatomy and biomech are still important elements and should also not be lost. MT should be presented within a biological, physcholical and social realm	Teaching MT needs to be more hollistic. Because the impact and effects are greater than singular system change, it should be presented as a mutil modal intervention. When it is taught using one umbrella/model i.e biomechanics, you lose the ability to present the multifactorial changes that can occur when this intervention is applied	general principals of techniques- not the very specific biomechanical cues. Because the impacts and systems that are influenced are broad. MT should be taught using a flexible approach.	Communication Skills and ability to foster strong Therapeutic alliance, Clinical Reasoning of when and when not to incorporate, and knowledge of anatomy to help apply	information gathering (patient's story/ safety to perform), patient expectations/values, best available evidence, clinician expertise- i.e evidence informed care	teaching should not be directive or prescriptive. When students are taught in a manner where they feel they have to perform an MT technique way, it limits their ability to develop confidence in application. The effects of manual therapy are broad and vary across patients and hence the MT techniques and the way they are applied should also reflect this.	40-50	Female	0-5	15-20	Fellowship (FAAOMPT),Continuing Education	Fellow (FAAOMPT)	Not sure of 'philosophy' but initially within a biomedical model and as I progressed with education, within a more holistic model of care that includes consideration of biological, psychological, social and environment and personal factors
2022-07-28 10:29:56	2022-07-28 10:47:37	IP Address	134.6.148.34	100	1060	True	2022-07-28 10:47:37	R_pmzgtxUBZn4AiC5					30.2755	-81.5815	anonymous	EN	Frameworks for patient assessment and re-assessment to apply manual therapy within. Indications and Contraindications/Screening procedures. Handling Technique. Mechanisms of manual therapy. A variety of techniques per body region to be used within the framework. Specificty of application of forces for patient comfort and safety (not necessarily biomechanical based mechanism)	I do not support removing training on items such as those listed in the introduction of the survey. I do however feel that understanding the mechanisms behind manual therapy and applying them within a framework for patient management that includes assessment/re-assessment is key.	Patient comfort and positioning, Therapist handling and body mechanics, Palpation/Orientation to technique, Amplitude, Force, Direction of Force, Constant Dialogue/Communication	Differential Diagnosis including red and yellow flags, Indications and Contraindication, Anatomy and Biomechanics, Tissue Healing, Framework for patient assessment/re-assessment	A framework that considers red and yellow flags, contraindications, differential diagnosis, self report and performance based outcome measures, continuous assessment and re-assessment	I do feel that specificity has a time and place. Moving away from understanding the biomechanical model may lead to patient discomfort or injury. I think it is important to understand the biomechanics, but not teach or intervene expecting a biomechanical mechanism. I feel it is important to be able to incorporate many treatment styles and philosophies into your framework so that you can best work…	40-50	Female	None	15-20	Residency (OCS, SCS, etc),Fellowship (FAAOMPT)	Fellow (FAAOMPT)	Ola Grimsby, MDT, Kaltenborn, Maitland
2022-07-28 11:34:25	2022-07-28 11:47:49	IP Address	71.121.192.252	100	804	True	2022-07-28 11:47:50	R_pisRHIq7yd45OtX					38.9894	-76.5494	anonymous	EN	current best available research, development of skilled handling (psychomotor), clinical reasoning	overemphasis on biomechanics, biomechanics education has a place and programs shouldnt remove entirely but selecting the right patient is more important than applying a biomechanical model to treatment selection.	handling skills, develop skilled and therapeutic hands, be able to monitor symptom response and within session outcomes.	an understanding of research methodology/critique, screening and evaluation methods to determine appropriatness of techniques, anatomy/biomechanics to a degree.	current best evidence, symptom response model.		40-50	Male	5-10	15-20	Continuing Education	Post-Doctoral Degree (Dsc, Phd etc),Fellow (FAAOMPT)	I was trained in the Stanley Paris program but I for sure do not identify with that model, I would say I have developed an eclectic approach from various sources over the years.
2022-07-28 13:03:48	2022-07-28 13:35:18	IP Address	173.69.202.135	100	1890	True	2022-07-28 13:35:18	R_2zV12zskDHMSGXd					39.2812	-76.7406	anonymous	EN	Safety; differential diagnosis; principles of arthrokinematics/osteokinematics	1- Overly specific techniques; 2- Clinical prediction rules - even the lumbar manipulation rule. Students need to understand that validation doesn't mean "valid", especially in the face of conflicting evidence. This concept should be specifically discussed rather than omitting discussion of CPRs altogether.	Safety; differential diagnosis; principles of arthrokinematics/osteokinematics; body mechanics	Safety; differential diagnosis; principles of arthrokinematics/osteokinematics	Safety; differential diagnosis; absence of hypermobility; treatment response; internal locus of control	No one should leave doctoral-level manual therapy training without an understanding that it is inappropriate for PTAs to perform joint mobilization/manipulation since differential diagnosis and joint play assessment are not a mandatory part of PTA educational program curricula; Students should recognize that it's inappropriate to show techniques to younger cohort before they have learned the rele…	50-60	Male	0-5	20 or more	Residency (OCS, SCS, etc),Fellowship (FAAOMPT),Continuing Education	Fellow (FAAOMPT)	Nordic (Kaltenborn/Evjenth) originally, but fairly eclectic over the years
2022-07-29 10:39:17	2022-07-29 11:42:14	IP Address	107.77.216.138	100	3776	True	2022-07-29 11:42:17	R_3fGENBbOzgSt7DY					28.6344	-81.6221	anonymous	EN	If research is telling us that the specific techniques don't matter as much as we think/hope, then focusing on clinical reasoning, critical thinking and problem solving as well as patient safety is critical. In addition, success of outcomes; and modifying interventions if not getting the desired outcome is important.	interventions without a reasoning framework (there must a why, and not only performing a technique because research, or mentor, suggests it)	Quality of technique; are they respecting arthrokinematics, and specificity of techniques- are they targeting the tissue they intend to, and for the purpose they intend to.	foundational anatomy, biomechanics, tissue healing, pain science, patient interview and management skills.	a thorough history and examination to locate tissue specific impairments. In addition, understanding the patient's belief of what will help them, and framing your treatment plan with their interests in mind.	I will admit, that despite research, I am biased in my examination and manual therapy interventions choices. In part because of who I was trained by and their philosophy (Stanley and Catherine); but also by the outcomes I see with my patients. I think there is a time and place for more specific, vs more general manual therapy interventions.	40-50	Female	10-15	15-20	Residency (OCS, SCS, etc),Fellowship (FAAOMPT),Continuing Education	Fellow (FAAOMPT)	Paris and Patla, (Kaltenborn, Cyriax)
2022-08-01 04:20:43	2022-08-01 04:21:32	IP Address	149.170.251.145	100	49	True	2022-08-01 04:21:33	R_uy6JwGk7fZVmrLP					53.5635	-2.2239	anonymous	EN
2022-08-01 04:22:32	2022-08-01 04:30:24	IP Address	149.170.251.145	100	472	True	2022-08-01 04:30:24	R_XRoAluDqKavQwCZ					53.5635	-2.2239	anonymous	EN	Neurological effects of touch, localisation training and the language used to explain methods	Notions relating to joint lubricaiton, readjusting position of vertebrae, fixing stuck joints, resetting the nervous system with spinal manipulation	The concepts relating to the effects of communication, proprioception and touch, localisation and motor imagery.	Pain mechanisms, motor control and proprioception, localisation training, communication skills and understanding of the bio-psycho-social, complex interaction being undertaken	Candidate expectations, evaluation of psycho-social profile particular emphasis on locus of control and coping styles	Manual therapy is Physical Education and adds a strong component to our role as physical educators	50-60	Male	20 or more	20 or more	Fellowship (FAAOMPT)	Post-Doctoral Degree (Dsc, Phd etc),Fellow (FAAOMPT)	Maitland, Mulligan, Combined Movement Theory, McKenzie,
2022-08-03 19:33:24	2022-08-03 19:38:03	IP Address	173.93.59.209	100	278	True	2022-08-03 19:38:03	R_1DFG8UEdub4ztif					34.2664	-77.8614	anonymous	EN
2022-08-04 12:16:43	2022-08-04 12:26:12	IP Address	71.200.193.60	100	569	True	2022-08-04 12:26:13	R_2VL7AuHWBklvWR2					26.4696	-81.8132	anonymous	EN	The appropriate relationship between manual therapy and other management methods (education, functional training, exercise) and how it best aligns with characteristics of high-performing PT's	the obsession with segment, specificity and direction. Stuff we either can't prove or has been rightfully discredited. For example, it's embarrassing to continue talking about 'sacral torsions' WTF is that even?	Repetition of basic skills, in context, known to effective in the patient management episode	Epidemiology, Diagnostic and Therapeutic Clinical Reasoning, Pattern Recognition, Characteristics of high-performing PT, Patient alliance, episode management, prognosis	Epidemiology, Stage ot patient within the episode, risk of harm, patient alliance	Yes...need to stop teaching it in isolation, and need to get it off the pedestal. It's a management tool, not a way of life.	40-50	Male	10-15	20 or more	Residency (OCS, SCS, etc),Fellowship (FAAOMPT),Continuing Education	Post-Doctoral Degree (Dsc, Phd etc),Fellow (FAAOMPT)	NAIOMT-MAITLAND
2022-08-06 12:47:57	2022-08-06 12:49:30	IP Address	174.68.150.46	100	93	True	2022-08-06 12:49:31	R_2ZQ5RNzU1ikKtfA					35.9937	-115.287	anonymous	EN
2022-08-08 04:57:38	2022-08-08 05:01:36	IP Address	74.98.222.253	100	238	True	2022-08-08 05:01:37	R_blxsF7WFjfxY7bH					40.4325	-79.863	anonymous	EN	When to use MT	MT for anything other than pain or motion	the basics: stabilization, motion, thrust	anatomy	those who demonstrate pain modulation in assessment	Stop moving away from previous knowledge because research may not show excellent outcomes. Most research is on hetergenous populations with several impairments and its nearly impossible to show ONE treatment to be a silver bullet. Also, short term and immediate positive effects...we have that "proven."	50-60	Male	15-20	20 or more	Fellowship (FAAOMPT),Continuing Education	Post-Doctoral Degree (Dsc, Phd etc)	NAIOMT
2022-08-07 10:38:04	2022-08-08 07:27:17	IP Address	184.70.115.66	100	74952	True	2022-08-08 07:27:17	R_2YKtYQlF6h2m99u					51.1202	-113.943	anonymous	EN	The evidence-based, scientific rationale behind the mechanisms of manual therapy and the measured outcomes associated with this.	Such a strict segmental focus on where the techniques are directed. Briefly covering biomechanics, arthrokinematics, etc is fine, but the application of regional approaches should also be a focus.	Patient positioning and technique as it applies to safety and comfort. If the sciences supports a pain modulating effect of manual therapy then patient safety and comfort during our handling is likely important.	Courses in pain science, manual therapy skills, evidence-based practice, and exercise sciences so that exercises can be applied in a multimodal approach.	their evaluation of patient expectations, the persistence of yellow flags that modify or confound the results of the manual therapy, their evaluation of ongoing pain mechanisms (neuropathic pain vs nocicplastic pain vs nociceptive pain).	none.	50-60	Male	15-20	20 or more	Fellowship (FAAOMPT),Continuing Education	Post-Doctoral Degree (Dsc, Phd etc),Fellow (FAAOMPT)	A biomechanical approach. Over time, through continuing education courses and independent reading, I gained a better understanding of pain neuroscience approaches to manual therapy.
2022-08-08 10:40:34	2022-08-08 10:42:32	IP Address	50.208.201.217	100	118	True	2022-08-08 10:42:32	R_3mkJTcMXFe7luij					47.7946	-122.219	anonymous	EN
2022-08-08 13:48:39	2022-08-08 13:56:49	IP Address	50.83.32.19	100	490	True	2022-08-08 13:56:50	R_3KPDBinCQWtcUSf					41.9504	-91.6897	anonymous	EN	Pain science (and understanding irritability) and Grades of mobilizations (in order to develop handling)	Osteokinematics	Specific location and direction planes	Knowledge of anatomy, kinesiology, and grading scale (Maitland)	Clinical differential diagnosis, pain and stiff dominance	Experience is key and taking continuing education in multiple difference philosophies	30-40	Female	5-10	10-15	Residency (OCS, SCS, etc),Fellowship (FAAOMPT),Continuing Education	Fellow (FAAOMPT)	Maitland, McKenzie
2022-08-08 13:54:43	2022-08-08 14:07:07	IP Address	67.42.159.146	100	743	True	2022-08-08 14:07:07	R_3GevRGerCF98bF2					42.4953	-122.805	anonymous	EN	real life application of CPG, considering multiple patient 'nuances' and that manual therapy applicable to expedite pt case, at various points throughout the overall case management (ie. not just a manual therapy Yes/No, at outset, etc)	some details of joint mechanics considered minutia, but focusing on the critical pieces and providing resources for more depth if desired	how the joint/structures feel in their hands, patient & therapist positioning/comfort, patient complexities	When not to apply techniques, irritability, how to maximize it's effectiveness, alternative techniques when needed, appropriate locking	evidence, pt preference and their skill/knowledge level and distinct pt characteristics	Manual therapy works and 'doesn't suck'!!! Manual therapy is valuable and I hate it when I see a therapist/student do hands off functional mobility and exercise and education only. We are better clinician's than that	>60	Female	None	20 or more	Fellowship (FAAOMPT),Continuing Education	Fellow (FAAOMPT)	NAIOMT, Diane Lee, Stanley Paris, etc
2022-08-08 15:52:53	2022-08-08 15:53:49	IP Address	71.231.102.117	100	55	True	2022-08-08 15:53:49	R_31H2hY9f3RDwE6w					47.2962	-122.395	anonymous	EN
2022-08-08 15:50:18	2022-08-08 15:58:37	IP Address	24.2.251.176	100	498	True	2022-08-08 15:58:37	R_WxHVC7CV8lNra9j					42.1186	-70.9576	anonymous	EN	Accurate assessment, correct application and neuroeducation		Efficient and safe delivery of techniques	Anatomy and biomechanics as well as correct therapeutic exercise prescription	Thorough evaluations and understanding of above	No	50-60	Male	None	20 or more	Fellowship (FAAOMPT),Continuing Education	Post-Doctoral Degree (Dsc, Phd etc),Fellow (FAAOMPT)	North American institute of orthopedic manual therapy
2022-08-08 16:32:03	2022-08-08 17:13:12	IP Address	173.93.59.209	100	2468	True	2022-08-08 17:13:12	R_3KwIYLMm8Ttn13R					34.2664	-77.8614	anonymous	EN	Developing at least a basic-intermediate level of tactile skills not only for manual therapy, but to aide in diagnostics and therefore guide a full spectrum of PT treatments including exercise, therapeutic activities as well as to know when to refer a patient out. Focus should be placed on more modern concepts of manual therapy, i.e. its role in pain relief, as a sensory stimulus and as a way of …	Developing "body workers" who can "fix" patients.	Developing soft hands that are highly sensory-receptive while still being able to evaluate a tissue at end-range if appropriate.	all of the listed skills you mentioned in the previous screen. It is also important to have an eclectic base of skills (articular, fascia, neural) to meet the needs of a broad base of patients and scenarios.	Pain mechanism (per IASP guidelines), astute clinical reasoning, patient preferences and goals, and with the clinician's understanding of what the patient should do next, i.e. self-care, exercise, experience of being pain-free, return to a function.	A skilled PT uses tactile skills as a key role in diagnostics for NMSK dysfunction. Skill should be at the level that the PT should be efficient in these tactile skills so it will enable moving onto movement-based treatments.	>60	Female	20 or more	20 or more	Residency (OCS, SCS, etc),Fellowship (FAAOMPT),Continuing Education	Post-Doctoral Degree (Dsc, Phd etc),Fellow (FAAOMPT)	Eclectic: articular - Canadian, Scandinavian, Mackenzie, Maitland, Paris, Osteopathic, fascial techniques, neural techniques, visceral techniques, cranial techniques (not craniosacral).
2022-08-09 08:49:37	2022-08-09 09:00:36	IP Address	173.160.243.21	100	658	True	2022-08-09 09:00:36	R_1hA9tCqQQoGB7lC					47.7345	-117.447	anonymous	EN	Safety screening, appropriate patient selection for OMT, biomechanic principles, technique application and hand placement	Excessive detail on technique specificity.	Patient communication, operator body mechanics as well as patient positioning, hand placement	Biomechanics and patient selection. Pain science knowledge is important as I believe there is a large overlap with biomechanics, but I feel it needs to be separate education as it is too big to be included in the scope of OMT education.	There is solid science on this as far as patient selection criteria and elevated pain response.		40-50	Male	None	15-20	Fellowship (FAAOMPT)	Fellow (FAAOMPT)	NAIOMT
2022-08-08 10:42:43	2022-08-09 19:24:10	IP Address	97.113.219.49	100	117686	True	2022-08-09 19:24:10	R_2w6UQ5M1eA7AM4e					47.54	-122.303	anonymous	EN	Understanding of assessment and intervention techniques within the biomechanical, neurophysiological, biochemical and biopsychosocial models — translation of basic sciences into clinical practice. Clinical decision making related to assessment design, treatment interventions and overall treatment planning can be taught, without requiring an “inordinate” amount of time. The “mastery” of certain ma…	Concepts of moving a nucleus. Palpation as a primary “diagnosis” - ie positional fault, torsion, etc., rather than a real or practitioner perceived impairment. Removing the dated term of “school of thought” from OMT training. Programs have been following evidence, aligning with accreditation guidelines (i.e. DFP - Description of Fellowship Practice: OMT) and international guidelines toward teachi…	Ergonomics and set up for both therapist and patient comfort/safety. Clearing, contraindication and safety considerations - including patient consent. A progression of more simple techniques to learn concepts, feeling for barriers, building psychomotor skills and improving practitioner confidence prior to progression to more complicated techniques. Ligament locking techniques for establishing a b…	Biomechanics - including arthrokinematic and osteokinematic motion - assessment of and impact of interventions on both. Histology (including collagen tolerance to stress/strain of manual techniques) Neurophysiology (ie, assessment, mechanoreceptor impact, feedforward motor patterns) Pain science (including PNE, neuropathic pain and sensitization). This should include concepts of reducing pain, im…	A thorough patient assessment (history, questionnaires, physical exam) is best to identify symptoms or impairment that relate specifically to a patient’s functional return that could be positively impacted with an OMT approach or technique, or the OMT intervention allows for a more active approach to more directly impact outcome. It is too simplistic to say that joint mobility testing should be a…	First - related to this survey: Your introduction is either biased toward, or intended to only focus on, OMT for pain management. It is unclear which was the intended focus or bias. I would also disagree with the concept of obtaining “mastery” within an OMT training program. Mastery is something you don't obtain but work towards. None should expect to be a master after one year or two years of po…	50-60	Male	5-10	20 or more	Residency (OCS, SCS, etc),Fellowship (FAAOMPT),Continuing Education	Fellow (FAAOMPT)	Norwegian (Kaltenborn, Grimsby, Olaf Evjenth), Paris, Mulligan, Maitland (Including other Australian approaches), Osteopathic (British and US)
2022-08-03 11:36:47	2022-08-03 11:37:06	IP Address	173.88.207.202	7	18	False	2022-08-10 11:37:07	R_3KVe2MmAVPQmANj							anonymous	EN
2022-08-10 20:41:52	2022-08-10 20:46:56	IP Address	83.131.197.249	100	303	True	2022-08-10 20:46:56	R_2UWoCPFnEqjgf92					45.3253	14.4409	anonymous	EN
2022-08-05 13:49:55	2022-08-05 13:50:09	IP Address	198.22.21.50	7	13	False	2022-08-11 10:26:41	R_3nBDOmBzLOYz35o							anonymous	EN
