# Supplementary material for: Priorities in updating training paradigms in orthopedic manual therapy: an international Delphi study
Source: J Educ Eval Health Prof. 2023 Jan 27;20:4. doi: 10.3352/jeehp.2023.20.4 (PMC9993014; doi:10.3352/jeehp.2023.20.4)
Supplement: Supplementary file 2 [file jeehp-20-04-dataset2.xlsx]

## Sheet: Sheet0
StartDate	EndDate	Status	IPAddress	Progress	Duration (in seconds)	Finished	RecordedDate	ResponseId	RecipientLastName	RecipientFirstName	RecipientEmail	ExternalReference	LocationLatitude	LocationLongitude	DistributionChannel	UserLanguage	Q1_1	Q1_2	Q1_3	Q1_4	Q1_5	Q1_6	Q1_7	Q1_8	Q1_9	Q1_10	Q1_11	Q1_12	Q1_13	Q1_14	Q1_15	Q1_16	Q1_17	Q1_18	Q1_19	Q1_20	Q1_21	Q1_22	Q1_23	Q1_24	Q1_25	Q2_1	Q2_2	Q2_3	Q2_4	Q2_5	Q2_6	Q2_7	Q2_8
Start Date	End Date	Response Type	IP Address	Progress	Duration (in seconds)	Finished	Recorded Date	Response ID	Recipient Last Name	Recipient First Name	Recipient Email	External Data Reference	Location Latitude	Location Longitude	Distribution Channel	User Language	I would recommend that manual therapy training should focus on... - Patient self-reported outcomes and ability for clinicians to assess them.	I would recommend that manual therapy training should focus on... - Neurophysiological mechanisms associated with OMT including the effect of touch.	I would recommend that manual therapy training should focus on... - Psychological mechanisms associated with OMT.	I would recommend that manual therapy training should focus on... - Biomechanical mechanisms associated with OMT.	I would recommend that manual therapy training should focus on... - Patient centered care (communication)	I would recommend that manual therapy training should focus on... - Patient centered care (Therapeutic Alliance)	I would recommend that manual therapy training should focus on... - Pain Neuroscience Education	I would recommend that manual therapy training should focus on... - Managing Patient Expectations	I would recommend that manual therapy training should focus on... - Addressing lifestyle behaviors to promote overall wellness	I would recommend that manual therapy training should focus on... - Use of OMT as part of multimodal care plan	I would recommend that manual therapy training should focus on... - Application of EBP (Patient preference, therapist preference/skill, research)	I would recommend that manual therapy training should focus on... - Use of OMT for soft tissue and fascial problems	I would recommend that manual therapy training should focus on... - Use of OMT for non-pain uses (Motor control, tone reduction)	I would recommend that manual therapy training should focus on... - Determining candidates for MT- Localization of tissue dysfunction	I would recommend that manual therapy training should focus on... - Determining candidates for MT- Identification of responders and non-responders	I would recommend that manual therapy training should focus on... - Psychomotor skills	I would recommend that manual therapy training should focus on... - Patient Handling	I would recommend that manual therapy training should focus on... - Advanced assessment skills	I would recommend that manual therapy training should focus on... - Patient comfort	I would recommend that manual therapy training should focus on... - Safety	I would recommend that manual therapy training should focus on... - Ability to modify techniques as needed	I would recommend that manual therapy training should focus on... - Ability to grade mobilizations	I would recommend that manual therapy training should focus on... - Biomechanics,osteokinematics and arthokinematics	I would recommend that manual therapy training should focus on... - Neuromuscular training	I would recommend that manual therapy training should focus on... - Pan Science	I would recommend that manual therapy training should omit focus on... - Terminological and philosophical considerations of different OMT philosophies	I would recommend that manual therapy training should omit focus on... - Biomechanical effects of OMT	I would recommend that manual therapy training should omit focus on... - Complex reasoning that is not observable/reproduceable	I would recommend that manual therapy training should omit focus on... - Clinical Prediction Rules	I would recommend that manual therapy training should omit focus on... - Visceral Manipulation	I would recommend that manual therapy training should omit focus on... - Pain Neuroscience Education	I would recommend that manual therapy training should omit focus on... - Application of technique without clinical reasoning	I would recommend that manual therapy training should omit focus on... - Resetting of nervous system with manipulation techniques
2022-09-06 08:03:33	2022-09-06 08:14:35	IP Address	64.53.174.178	100	661	True	2022-09-06 08:14:35	R_3EKiZrU0nK0Z3jT					39.1658	-76.6382	anonymous	EN	Agree	Strongly Agree	Strongly Agree	Strongly Agree	Strongly Agree	Strongly Agree	Strongly Agree	Strongly Agree	Strongly Agree	Strongly Agree	Strongly Agree	Disagree	Agree	Disagree	Strongly Agree	Strongly Agree	Strongly Agree	Agree	Strongly Agree	Strongly Agree	Strongly Agree	Agree	Disagree	Agree	Strongly Agree		Disagree	Agree	Agree	Strongly Agree	Strongly Disagree	Strongly Agree	Agree
2022-09-06 08:26:06	2022-09-06 08:42:33	IP Address	50.208.201.217	100	986	True	2022-09-06 08:42:33	R_DiUC5Die8vFHz2x					47.6859	-122.299	anonymous	EN	Strongly Agree	Strongly Agree	Strongly Agree	Strongly Agree	Strongly Agree	Strongly Agree	Strongly Agree	Strongly Agree	Agree	Strongly Agree	Strongly Agree	Strongly Agree	Strongly Agree	Strongly Agree	Strongly Agree	Strongly Agree	Strongly Agree	Strongly Agree	Strongly Agree	Strongly Agree	Strongly Agree	Strongly Agree	Strongly Agree	Strongly Agree	Strongly Agree	Agree	Strongly Agree	Agree	Agree	Disagree	Strongly Agree	Disagree	Agree
2022-09-06 08:22:26	2022-09-06 08:48:42	IP Address	173.69.202.135	100	1576	True	2022-09-06 08:48:43	R_3PdvYywvzizA5Uw					39.2812	-76.7406	anonymous	EN	Strongly Agree	Strongly Agree	Strongly Agree	Strongly Agree	Agree	Agree	Strongly Agree	Agree	Agree	Strongly Agree	Strongly Agree	Strongly Disagree	Disagree	Agree	Strongly Agree	Agree	Agree	Strongly Agree	Agree	Strongly Agree	Strongly Agree	Strongly Agree	Strongly Agree	Agree	Strongly Agree	Strongly Agree	Strongly Disagree	Agree	Strongly Agree	Strongly Agree	Strongly Disagree	Strongly Agree	Strongly Agree
2022-09-06 09:18:58	2022-09-06 09:27:18	IP Address	149.170.83.107	100	500	True	2022-09-06 09:27:18	R_3NXnjTvS7Y0sUrY					53.4467	-2.225	anonymous	EN	Agree	Strongly Agree	Strongly Agree	Strongly Agree	Strongly Agree	Strongly Agree	Strongly Agree	Strongly Agree	Agree	Strongly Agree	Strongly Agree	Strongly Agree	Agree	Disagree	Agree	Agree	Agree	Agree	Agree	Agree	Agree	Agree	Strongly Agree	Strongly Agree	Strongly Agree	Disagree	Disagree		Agree	Agree	Strongly Disagree	Agree	Agree
2022-09-06 09:45:56	2022-09-06 10:14:44	IP Address	159.178.255.1	100	1728	True	2022-09-06 10:14:45	R_24Ow85IoxzuiJ8h					29.6138	-82.386	anonymous	EN	Agree	Strongly Agree	Agree	Agree	Strongly Agree	Strongly Agree	Disagree	Agree	Strongly Agree	Strongly Agree	Strongly Agree	Strongly Agree	Strongly Agree	Agree	Strongly Agree	Agree	Strongly Agree	Agree	Strongly Agree	Strongly Agree	Strongly Agree	Agree	Agree	Agree	Strongly Agree	Disagree	Disagree	Strongly Disagree	Disagree	Disagree	Disagree	Strongly Agree	Agree
2022-09-06 12:16:05	2022-09-06 12:27:46	IP Address	98.20.167.163	100	700	True	2022-09-06 12:27:47	R_1OphdMZmJMgZFUU					34.2015	-84.4222	anonymous	EN	Agree	Strongly Agree	Strongly Agree	Strongly Agree	Strongly Agree	Strongly Agree	Strongly Agree	Agree	Agree	Strongly Agree	Strongly Agree	Agree	Strongly Agree	Strongly Agree	Agree	Strongly Agree	Strongly Agree	Strongly Agree	Strongly Agree	Strongly Agree	Strongly Agree	Strongly Agree	Strongly Agree	Strongly Agree	Strongly Agree	Disagree	Strongly Disagree	Agree	Strongly Disagree	Strongly Agree	Strongly Disagree	Strongly Agree	Strongly Agree
2022-09-06 14:04:59	2022-09-06 14:10:53	IP Address	104.3.181.159	100	353	True	2022-09-06 14:10:54	R_2dsyMTGT9PuRwXw					29.7959	-81.2631	anonymous	EN	Agree	Strongly Agree	Strongly Agree	Strongly Agree	Strongly Agree	Strongly Agree	Strongly Agree	Strongly Agree	Strongly Agree	Strongly Agree	Strongly Agree	Disagree	Disagree	Agree	Strongly Agree	Strongly Agree	Strongly Agree	Strongly Agree	Strongly Agree	Strongly Agree	Strongly Agree	Agree	Agree	Strongly Agree	Strongly Agree	Disagree	Agree	Disagree	Disagree	Strongly Disagree	Strongly Agree	Disagree	Agree
2022-09-06 14:01:59	2022-09-06 14:11:38	IP Address	192.69.181.126	100	578	True	2022-09-06 14:11:38	R_2y78UGHvkzsxgGt					38.0152	-84.4894	anonymous	EN	Agree	Strongly Agree	Strongly Agree	Strongly Agree	Strongly Agree	Strongly Agree	Strongly Agree	Agree	Agree	Strongly Agree	Strongly Agree	Agree	Disagree	Disagree	Agree	Strongly Agree	Agree	Agree	Agree	Strongly Agree	Strongly Agree	Disagree	Strongly Agree	Strongly Agree	Strongly Agree	Strongly Disagree	Disagree	Strongly Disagree	Agree	Strongly Agree	Strongly Disagree	Agree	Strongly Agree
2022-09-06 12:58:19	2022-09-06 14:28:26	IP Address	72.200.119.11	100	5407	True	2022-09-06 14:28:27	R_6Wh4S0tP8dUs1VL					33.338	-111.743	anonymous	EN	Agree	Strongly Agree	Strongly Agree	Strongly Agree	Strongly Agree	Strongly Agree	Disagree	Strongly Agree	Agree	Strongly Agree	Strongly Agree	Disagree	Disagree	Disagree	Agree	Agree	Strongly Agree	Agree	Strongly Agree	Strongly Agree	Strongly Agree	Agree	Disagree	Disagree	Disagree	Agree	Strongly Agree	Agree	Agree	Strongly Agree	Agree	Strongly Agree	Disagree
2022-09-06 14:19:29	2022-09-06 14:36:27	IP Address	73.224.23.192	100	1018	True	2022-09-06 14:36:28	R_XM3TcmKxmWodeCZ					30.1172	-81.4119	anonymous	EN	Agree	Agree	Agree	Agree	Strongly Agree	Agree	Agree	Agree	Strongly Agree	Strongly Agree	Strongly Agree	Strongly Agree	Strongly Agree	Agree	Agree	Strongly Agree	Strongly Agree	Strongly Agree	Strongly Agree	Strongly Agree	Strongly Agree	Disagree	Strongly Agree	Strongly Agree	Agree	Disagree	Strongly Disagree	Strongly Disagree	Disagree	Agree	Disagree	Strongly Agree	Strongly Disagree
2022-09-06 20:58:35	2022-09-06 21:11:04	IP Address	139.80.239.163	100	748	True	2022-09-06 21:11:04	R_2fcxabhRuMHmyjS					-45.8742	170.504	anonymous	EN	Agree	Agree	Agree	Agree	Agree	Disagree	Disagree	Agree	Disagree	Strongly Agree	Strongly Agree	Strongly Agree	Disagree	Strongly Agree	Agree	Strongly Agree	Agree	Strongly Agree	Strongly Agree	Strongly Agree	Strongly Agree	Agree	Strongly Agree	Agree	Disagree	Disagree	Strongly Disagree	Agree	Agree	Agree	Agree	Disagree	Disagree
2022-09-07 11:34:43	2022-09-07 11:42:10	IP Address	204.109.15.162	100	446	True	2022-09-07 11:42:11	R_2qyr1Zkfq24RuiI					39.9486	-75.2339	anonymous	EN	Agree	Strongly Agree	Strongly Agree	Agree	Strongly Agree	Strongly Agree	Agree	Agree	Disagree	Agree	Strongly Agree	Disagree	Disagree	Strongly Agree	Strongly Agree	Strongly Agree	Strongly Agree	Strongly Agree	Strongly Agree	Strongly Agree	Strongly Agree	Strongly Agree	Agree	Strongly Agree	Strongly Agree	Disagree	Agree	Strongly Agree	Agree	Strongly Agree	Strongly Disagree	Strongly Agree	Agree
2022-09-08 10:36:15	2022-09-08 10:41:56	IP Address	66.207.141.241	100	340	True	2022-09-08 10:41:56	R_232xH8gLMd6ffAw					40.4521	-79.9201	anonymous	EN	Agree	Agree	Agree	Agree	Agree	Agree	Disagree	Disagree	Disagree	Strongly Agree	Strongly Agree	Agree	Disagree	Agree	Strongly Agree	Strongly Agree	Strongly Agree	Strongly Agree	Strongly Agree	Strongly Agree	Strongly Agree	Agree	Strongly Agree	Strongly Agree	Disagree	Agree	Strongly Disagree	Strongly Disagree	Strongly Agree	Strongly Agree	Disagree	Strongly Disagree	Disagree
2022-09-08 13:13:10	2022-09-08 13:21:46	IP Address	165.225.62.21	100	515	True	2022-09-08 13:21:46	R_2bHnPNAZ8nzJq9F					43.0503	-88.045	anonymous	EN	Agree	Strongly Agree	Strongly Agree	Agree	Strongly Agree	Agree	Agree	Agree	Strongly Agree	Agree	Agree	Disagree	Disagree	Agree	Agree	Agree	Agree	Agree	Agree	Agree	Agree	Agree	Disagree	Agree	Agree	Agree	Agree	Agree	Agree	Strongly Agree	Disagree	Disagree	Strongly Agree
2022-09-09 04:31:36	2022-09-09 04:45:48	IP Address	87.241.47.125	100	852	True	2022-09-09 04:45:48	R_xhYmZDVGEsF0zIZ					41.8904	12.5126	anonymous	EN	Disagree	Strongly Agree	Disagree	Agree	Agree	Agree	Agree	Agree	Agree	Strongly Agree	Strongly Agree	Strongly Agree	Strongly Agree	Strongly Agree	Strongly Agree	Strongly Agree	Strongly Agree	Strongly Agree	Strongly Agree	Strongly Agree	Strongly Agree	Agree	Strongly Agree	Strongly Agree	Strongly Agree	Agree	Disagree	Agree	Strongly Agree	Agree	Strongly Disagree	Strongly Agree	Strongly Disagree
2022-09-09 13:06:30	2022-09-09 13:24:11	IP Address	47.40.234.11	100	1060	True	2022-09-09 13:24:11	R_pFUlcHhydVICMRX					36.5491	-82.5584	anonymous	EN	Strongly Agree	Strongly Agree	Strongly Agree	Disagree	Strongly Agree	Strongly Agree	Disagree	Strongly Agree	Agree	Strongly Agree	Strongly Agree	Agree	Agree	Disagree	Agree	Agree	Agree	Agree	Strongly Agree	Strongly Agree	Strongly Agree	Agree	Agree	Disagree	Agree	Disagree	Agree	Strongly Agree	Agree	Strongly Agree	Disagree	Agree	Agree
2022-09-12 14:20:40	2022-09-12 14:30:35	IP Address	99.246.128.230	100	594	True	2022-09-12 14:30:35	R_3EZtTWduIOaBO4u					43.599	-79.6885	anonymous	EN	Agree	Strongly Agree	Strongly Agree	Strongly Agree	Strongly Agree	Strongly Agree	Strongly Agree	Strongly Agree	Agree	Strongly Agree	Strongly Agree	Agree	Strongly Agree	Agree	Strongly Agree	Strongly Agree	Strongly Agree	Strongly Agree	Strongly Agree	Strongly Agree	Strongly Agree	Agree	Strongly Agree	Strongly Agree	Strongly Agree
2022-09-14 13:40:35	2022-09-14 13:47:17	IP Address	73.152.99.1	100	402	True	2022-09-14 13:47:18	R_28MQbpW9dcxKITr					37.2532	-80.4347	anonymous	EN	Disagree	Strongly Agree	Strongly Agree	Strongly Agree	Strongly Agree	Strongly Agree	Strongly Agree	Strongly Agree	Strongly Agree	Strongly Agree	Agree	Agree	Agree	Strongly Agree	Strongly Agree	Strongly Agree	Strongly Agree	Strongly Agree	Strongly Agree	Strongly Agree	Strongly Agree	Strongly Agree	Agree	Strongly Agree	Strongly Agree	Disagree	Disagree	Disagree	Disagree	Disagree	Strongly Agree	Disagree	Strongly Agree
2022-09-20 07:41:29	2022-09-20 07:48:01	IP Address	70.124.147.190	100	392	True	2022-09-20 07:48:02	R_OCZA0dcVNs7UNs5					30.4032	-97.753	anonymous	EN	Agree	Strongly Agree	Strongly Agree	Strongly Agree	Strongly Agree	Agree	Strongly Agree	Strongly Agree	Agree	Strongly Agree	Strongly Agree	Strongly Agree	Strongly Agree	Strongly Agree	Strongly Agree	Strongly Agree	Strongly Agree	Strongly Agree	Strongly Agree	Strongly Agree	Strongly Agree	Strongly Agree	Strongly Agree	Strongly Agree	Strongly Agree	Agree	Strongly Agree	Agree	Agree	Strongly Disagree	Strongly Agree	Strongly Disagree	Agree
2022-09-20 08:22:30	2022-09-20 09:15:17	IP Address	70.72.202.218	100	3166	True	2022-09-20 09:15:17	R_2zd0JKlJP7z3hdb					51.0927	-114.202	anonymous	EN	Strongly Agree	Strongly Agree	Strongly Agree	Agree	Strongly Agree	Strongly Agree	Strongly Agree	Strongly Agree	Strongly Agree	Strongly Agree	Strongly Agree	Agree	Disagree	Agree	Strongly Agree	Agree	Agree	Agree	Agree	Agree	Agree	Agree	Agree	Strongly Agree	Strongly Agree	Disagree	Disagree	Agree	Disagree	Agree	Disagree	Disagree	Agree
2022-09-20 11:26:26	2022-09-20 11:43:30	IP Address	140.254.70.165	100	1024	True	2022-09-20 11:43:31	R_AnhbOU8hwZa0lfb					40.0457	-83.0721	anonymous	EN	Agree	Agree	Agree	Agree	Strongly Agree	Strongly Agree	Agree	Agree	Agree	Strongly Agree	Strongly Agree	Agree	Agree	Agree	Agree	Strongly Agree	Agree	Strongly Agree	Agree	Strongly Agree	Agree	Agree	Agree	Agree	Strongly Agree	Disagree	Disagree	Strongly Disagree	Agree	Agree	Strongly Disagree	Strongly Disagree	Strongly Disagree
2022-09-20 12:18:27	2022-09-20 12:31:17	IP Address	47.185.251.94	100	770	True	2022-09-20 12:31:18	R_2RWbVomqC8PzmB7					33.0287	-96.6826	anonymous	EN	Disagree	Agree	Disagree	Strongly Agree	Disagree	Disagree	Agree	Disagree	Agree	Strongly Agree	Disagree	Agree	Agree	Strongly Agree	Strongly Agree	Agree	Strongly Agree	Strongly Agree	Agree	Strongly Agree	Strongly Agree	Strongly Agree	Strongly Agree	Strongly Agree	Agree	Agree	Agree	Agree	Strongly Disagree	Disagree	Agree	Strongly Disagree	Agree
2022-09-20 08:35:23	2022-09-20 14:25:29	IP Address	208.47.126.126	100	21005	True	2022-09-20 14:25:29	R_1rriy4tkESuyyxl					33.6563	-112.171	anonymous	EN	Agree	Strongly Agree	Strongly Agree	Strongly Agree	Strongly Agree	Strongly Agree	Strongly Agree	Strongly Agree	Strongly Agree	Strongly Agree	Strongly Agree	Strongly Agree	Strongly Agree	Strongly Agree	Strongly Agree	Strongly Agree	Strongly Agree	Strongly Agree	Strongly Agree	Strongly Agree	Strongly Agree	Strongly Agree	Agree	Strongly Agree	Strongly Agree	Disagree	Disagree	Agree	Disagree	Strongly Agree	Strongly Disagree	Strongly Agree	Strongly Disagree
2022-09-20 15:57:35	2022-09-20 16:29:27	IP Address	174.212.34.207	100	1911	True	2022-09-20 16:29:27	R_2c00IkJvFHFEMhB					28.5464	-81.2585	anonymous	EN	Agree	Agree	Agree	Agree	Strongly Agree	Strongly Agree	Strongly Agree	Agree	Agree	Strongly Agree	Strongly Agree	Strongly Agree	Agree	Agree	Strongly Agree	Strongly Agree	Strongly Agree	Strongly Agree	Strongly Agree	Strongly Agree	Strongly Agree	Agree	Strongly Agree	Agree	Strongly Agree	Disagree	Disagree	Disagree	Agree	Disagree	Strongly Disagree	Strongly Agree	Strongly Agree
2022-09-22 07:43:49	2022-09-22 07:54:17	IP Address	209.172.248.254	100	627	True	2022-09-22 07:54:18	R_vN4GP2wG7i7JiQp					33.8895	-84.2921	anonymous	EN	Strongly Agree	Strongly Agree	Agree	Agree	Strongly Agree	Strongly Agree	Agree	Agree	Strongly Agree	Strongly Agree	Strongly Agree	Agree	Agree	Agree	Agree	Agree	Agree	Agree	Agree	Agree	Strongly Agree	Agree	Agree	Agree	Agree	Strongly Agree	Disagree	Disagree	Disagree	Strongly Agree	Disagree	Strongly Agree	Agree
2022-09-26 19:51:17	2022-09-26 20:01:41	IP Address	50.83.32.19	100	623	True	2022-09-26 20:01:42	R_3vBOcf6OgdDpxF7					41.9504	-91.6897	anonymous	EN	Agree	Agree	Agree	Agree	Strongly Agree	Agree	Strongly Agree	Agree	Strongly Agree	Agree	Agree	Agree	Agree	Strongly Agree	Strongly Agree	Agree	Strongly Agree	Strongly Agree	Agree	Strongly Agree	Agree	Strongly Agree	Agree	Strongly Agree	Strongly Agree	Strongly Agree	Agree	Strongly Agree	Disagree	Agree	Strongly Agree	Disagree	Agree
2022-09-27 07:05:38	2022-09-27 07:07:10	IP Address	149.170.251.145	100	92	True	2022-09-27 07:07:11	R_1qecVrdkddxA2aH					53.4809	-2.2374	anonymous	EN
2022-09-27 10:10:50	2022-09-27 10:17:28	IP Address	69.54.63.217	100	398	True	2022-09-27 10:17:29	R_3gOCJRctkQwyyDb					41.4951	-81.6679	anonymous	EN	Disagree	Strongly Agree	Strongly Agree	Agree	Strongly Agree	Strongly Agree	Strongly Agree	Agree	Agree	Strongly Agree	Strongly Agree	Strongly Agree	Strongly Agree	Strongly Agree	Strongly Agree	Strongly Agree	Strongly Agree	Strongly Agree	Strongly Agree	Agree	Agree	Strongly Agree	Agree	Strongly Agree	Strongly Agree	Disagree	Agree	Agree	Disagree	Agree	Disagree	Strongly Agree	Agree
2022-09-20 08:31:59	2022-09-20 17:15:31	IP Address	50.229.128.107	29	31412	False	2022-09-27 17:15:40	R_1K6Fb3w4dyqETO0							anonymous	EN	Strongly Disagree	Agree	Agree	Agree	Agree	Agree	Agree	Agree	Agree	Agree	Agree	Agree	Disagree	Agree	Agree	Agree	Agree	Agree	Agree	Agree	Agree	Agree	Agree	Agree	Agree
2022-09-27 18:14:27	2022-09-27 18:30:30	IP Address	73.61.22.31	100	963	True	2022-09-27 18:30:31	R_3fpKrAQgWAohS6t					42.7117	-71.1663	anonymous	EN	Agree	Strongly Agree	Agree	Agree	Strongly Agree	Strongly Agree	Strongly Agree	Strongly Agree	Strongly Agree	Strongly Agree	Strongly Agree	Agree	Strongly Agree	Agree	Strongly Agree	Strongly Agree	Strongly Agree	Strongly Agree	Strongly Agree	Strongly Agree	Strongly Agree	Strongly Agree	Agree	Strongly Agree	Strongly Agree	Agree	Agree	Disagree	Agree	Agree	Strongly Agree	Strongly Disagree	Strongly Agree
2022-09-28 09:43:56	2022-09-28 09:50:08	IP Address	67.188.112.231	100	372	True	2022-09-28 09:50:09	R_3NQ8X5bKxZD2fk2					37.3859	-122.088	anonymous	EN	Agree	Strongly Agree	Strongly Agree	Disagree	Strongly Agree	Strongly Agree	Strongly Agree	Agree	Agree	Strongly Agree	Agree	Agree	Agree	Disagree	Agree	Agree	Strongly Agree	Strongly Agree	Strongly Agree	Agree	Strongly Agree	Agree	Disagree	Agree	Agree	Agree	Agree	Agree	Disagree	Agree	Disagree	Disagree	Agree
2022-09-30 14:15:46	2022-09-30 14:24:18	IP Address	63.151.69.232	100	512	True	2022-09-30 14:24:19	R_2ALOioegDrzNkJH					40.6327	-106.932	anonymous	EN	Agree	Strongly Agree	Strongly Agree	Strongly Agree	Strongly Agree	Agree	Strongly Agree	Strongly Agree	Strongly Agree	Strongly Agree	Strongly Agree	Strongly Agree	Strongly Agree	Strongly Agree	Strongly Agree	Strongly Agree	Strongly Agree	Strongly Agree	Strongly Agree	Strongly Agree	Strongly Agree	Strongly Agree	Strongly Agree	Strongly Agree	Strongly Agree	Strongly Agree	Strongly Agree	Strongly Agree	Disagree	Strongly Agree	Strongly Agree	Disagree	Strongly Agree
2022-10-04 04:27:41	2022-10-04 04:33:35	IP Address	37.120.215.125	100	354	True	2022-10-04 04:33:35	R_eY6GbV1flm8C5BD					25.7806	-80.1826	anonymous	EN	Strongly Agree	Strongly Agree	Agree	Disagree	Strongly Agree	Strongly Agree	Agree	Agree	Strongly Agree	Strongly Agree	Strongly Agree	Disagree	Agree	Agree	Strongly Agree	Strongly Agree	Strongly Agree	Agree	Strongly Agree	Agree	Agree	Disagree	Agree	Strongly Agree	Agree	Agree	Agree	Disagree	Disagree	Strongly Agree	Disagree	Disagree	Disagree
2022-10-04 06:59:34	2022-10-04 07:18:02	IP Address	128.4.101.41	100	1108	True	2022-10-04 07:18:03	R_vYNfz5namqBqLgB					40.0574	-75.4017	anonymous	EN	Strongly Agree	Agree	Strongly Agree	Agree	Strongly Agree	Strongly Agree	Strongly Agree	Strongly Agree	Strongly Agree	Strongly Agree	Strongly Agree	Strongly Agree	Strongly Agree	Agree	Strongly Agree	Agree	Agree	Strongly Agree	Agree	Strongly Agree	Strongly Agree	Agree	Agree	Agree	Strongly Agree	Disagree	Agree	Strongly Disagree	Strongly Disagree	Strongly Agree	Strongly Disagree	Strongly Disagree	Agree
2022-10-01 17:38:18	2022-10-01 17:38:29	IP Address	63.151.69.232	14	11	False	2022-10-08 17:38:32	R_1IYFkc0nU5r0vih							anonymous	EN
2022-10-09 23:02:12	2022-10-09 23:08:32	IP Address	136.27.43.174	100	380	True	2022-10-09 23:08:33	R_1I4xslJBG3O2Pkd					47.6144	-122.345	anonymous	EN	Agree	Agree	Disagree	Strongly Agree	Strongly Agree	Agree	Disagree	Agree	Disagree	Strongly Agree	Agree	Strongly Agree	Agree	Strongly Agree	Strongly Agree	Strongly Agree	Strongly Agree	Strongly Agree	Strongly Agree	Strongly Agree	Strongly Agree	Strongly Agree	Strongly Agree	Strongly Agree	Agree	Disagree	Strongly Disagree	Strongly Disagree	Strongly Disagree	Agree	Agree	Strongly Disagree	Strongly Disagree
[truncated: 90 more columns]
