# Supplementary material for: Priorities in updating training paradigms in orthopedic manual therapy: an international Delphi study
Source: J Educ Eval Health Prof. 2023 Jan 27;20:4. doi: 10.3352/jeehp.2023.20.4 (PMC9993014; doi:10.3352/jeehp.2023.20.4)
Supplement: Supplementary file 3 [file jeehp-20-04-dataset3.xlsx]

## Sheet: Sheet0
StartDate	EndDate	Status	IPAddress	Progress	Duration (in seconds)	Finished	RecordedDate	ResponseId	RecipientLastName	RecipientFirstName	RecipientEmail	ExternalReference	LocationLatitude	LocationLongitude	DistributionChannel	UserLanguage	Q1_1	Q1_2	Q1_3	Q1_4	Q1_5	Q1_6	Q1_7	Q1_8	Q1_9	Q1_10	Q1_11	Q1_12	Q1_13	Q1_14	Q1_15	Q1_16	Q1_17	Q1_18	Q1_19	Q1_20	Q1_21	Q1_22	Q1_23	Q1_24	Q1_25	Q2_1	Q2_2	Q2_3	Q2_4	Q2_5	Q2_6	Q2_7	Q2_8
Start Date	End Date	Response Type	IP Address	Progress	Duration (in seconds)	Finished	Recorded Date	Response ID	Recipient Last Name	Recipient First Name	Recipient Email	External Data Reference	Location Latitude	Location Longitude	Distribution Channel	User Language	I would recommend that manual therapy training should focus on... - Patient self-reported outcomes and ability for clinicians to assess them.	I would recommend that manual therapy training should focus on... - Neurophysiological mechanisms associated with OMT including the effect of touch.	I would recommend that manual therapy training should focus on... - Psychological mechanisms associated with OMT.	I would recommend that manual therapy training should focus on... - Biomechanical mechanisms associated with OMT.	I would recommend that manual therapy training should focus on... - Patient centered care (communication)	I would recommend that manual therapy training should focus on... - Patient centered care (Therapeutic Alliance)	I would recommend that manual therapy training should focus on... - Pain Neuroscience Education	I would recommend that manual therapy training should focus on... - Managing Patient Expectations	I would recommend that manual therapy training should focus on... - Addressing lifestyle behaviors to promote overall wellness	I would recommend that manual therapy training should focus on... - Use of OMT as part of multimodal care plan	I would recommend that manual therapy training should focus on... - Application of EBP (Patient preference, therapist preference/skill, research)	I would recommend that manual therapy training should focus on... - Use of OMT for soft tissue and fascial problems	I would recommend that manual therapy training should focus on... - Use of OMT for non-pain uses (Motor control, tone reduction)	I would recommend that manual therapy training should focus on... - Determining candidates for MT- Localization of tissue dysfunction	I would recommend that manual therapy training should focus on... - Determining candidates for MT- Identification of responders and non-responders	I would recommend that manual therapy training should focus on... - Psychomotor skills	I would recommend that manual therapy training should focus on... - Patient Handling	I would recommend that manual therapy training should focus on... - Advanced assessment skills	I would recommend that manual therapy training should focus on... - Patient comfort	I would recommend that manual therapy training should focus on... - Safety	I would recommend that manual therapy training should focus on... - Ability to modify techniques as needed	I would recommend that manual therapy training should focus on... - Ability to grade mobilizations	I would recommend that manual therapy training should focus on... - Biomechanics,osteokinematics and arthokinematics	I would recommend that manual therapy training should focus on... - Neuromuscular training	I would recommend that manual therapy training should focus on... - Pain Science	I would recommend that manual therapy training should omit focus on... - Terminological and philosophical considerations of different OMT philosophies	I would recommend that manual therapy training should omit focus on... - Biomechanical effects of OMT	I would recommend that manual therapy training should omit focus on... - Complex reasoning that is not observable/reproduceable	I would recommend that manual therapy training should omit focus on... - Clinical Prediction Rules	I would recommend that manual therapy training should omit focus on... - Visceral Manipulation	I would recommend that manual therapy training should omit focus on... - Pain Neuroscience Education	I would recommend that manual therapy training should omit focus on... - Application of technique without clinical reasoning	I would recommend that manual therapy training should omit focus on... - Resetting of nervous system with manipulation techniques
2022-10-20 09:07:50	2022-10-20 09:16:33	IP Address	68.118.118.226	100	522	True	2022-10-20 09:16:34	R_xFTKN4cABpiB5Cx					34.3089	-83.8249	anonymous	EN	Agree	Strongly Agree	Strongly Agree	Strongly Agree	Strongly Agree	Strongly Agree	Agree	Strongly Agree	Agree	Strongly Agree	Strongly Agree	Agree	Agree	Strongly Agree	Agree	Strongly Agree	Strongly Agree	Strongly Agree	Strongly Agree	Agree	Strongly Agree	Strongly Agree	Strongly Agree	Agree	Agree	Disagree	Strongly Disagree	Disagree	Disagree	Strongly Agree	Disagree	Strongly Agree	Agree
2022-10-20 09:22:36	2022-10-20 10:39:40	IP Address	74.98.222.253	100	4623	True	2022-10-20 10:39:41	R_1IuQP4ZqvH9yz3q					40.4268	-79.8935	anonymous	EN	Strongly Agree	Agree	Agree	Strongly Agree	Agree	Agree	Agree	Agree	Agree	Strongly Agree	Strongly Agree	Strongly Agree	Agree	Strongly Agree	Agree	Strongly Agree	Strongly Agree	Strongly Agree	Strongly Agree	Strongly Agree	Strongly Agree	Agree	Strongly Agree	Agree	Agree	Agree	Strongly Agree	Strongly Agree	Disagree	Disagree	Agree	Strongly Disagree	Disagree
2022-10-20 11:41:28	2022-10-20 11:48:41	IP Address	192.69.181.126	100	433	True	2022-10-20 11:48:42	R_3fP3VoWWUKMuExf					38.0152	-84.4894	anonymous	EN	Disagree	Strongly Agree	Strongly Agree	Strongly Agree	Strongly Agree	Strongly Agree	Strongly Agree	Strongly Agree	Strongly Agree	Strongly Agree	Agree	Agree	Disagree	Disagree	Strongly Agree	Strongly Agree	Strongly Agree	Strongly Agree	Strongly Agree	Strongly Agree	Strongly Agree	Disagree	Strongly Agree	Agree	Strongly Agree	Strongly Agree	Strongly Agree	Strongly Agree	Disagree	Strongly Disagree	Strongly Agree	Disagree	Disagree
2022-10-20 11:54:10	2022-10-20 12:17:52	IP Address	99.102.213.104	100	1422	True	2022-10-20 12:17:53	R_1gtlIY5yZwtpQSb					34.1138	-83.9991	anonymous	EN	Agree	Agree	Agree	Agree	Strongly Agree	Strongly Agree	Agree	Strongly Agree	Strongly Agree	Strongly Agree	Strongly Agree	Agree	Agree	Agree	Agree	Agree	Agree	Agree	Strongly Agree	Strongly Agree	Strongly Agree	Agree	Agree	Agree	Agree	Agree	Disagree	Disagree	Agree	Strongly Agree	Disagree	Agree	Disagree
2022-10-20 13:16:49	2022-10-20 13:34:00	IP Address	159.178.255.1	100	1031	True	2022-10-20 13:34:01	R_3rVb2axEREf1FYl					29.6138	-82.386	anonymous	EN	Agree	Strongly Agree	Agree	Agree	Strongly Agree	Strongly Agree	Disagree	Strongly Agree	Agree	Strongly Agree	Strongly Agree	Strongly Agree	Agree	Disagree	Disagree	Agree	Strongly Agree	Agree	Agree	Strongly Agree	Strongly Agree	Disagree	Agree	Agree	Agree	Disagree	Disagree	Disagree	Disagree	Strongly Agree	Disagree	Strongly Disagree	Agree
2022-10-21 06:24:16	2022-10-21 06:31:34	IP Address	70.124.146.252	100	438	True	2022-10-21 06:31:35	R_21ibch8o3SZpbaY					30.4032	-97.753	anonymous	EN	Agree	Strongly Agree	Agree	Strongly Agree	Strongly Agree	Strongly Agree	Strongly Agree	Strongly Agree	Agree	Strongly Agree	Strongly Agree	Strongly Agree	Agree	Strongly Agree	Strongly Agree	Strongly Agree	Strongly Agree	Strongly Agree	Strongly Agree	Strongly Agree	Strongly Agree	Agree	Strongly Agree	Strongly Agree	Strongly Agree	Disagree	Strongly Disagree	Disagree	Disagree	Strongly Agree	Strongly Disagree	Strongly Agree	Agree
2022-10-21 12:37:14	2022-10-21 12:47:08	IP Address	165.225.57.176	100	593	True	2022-10-21 12:47:08	R_0qBIkwSsckKWxPj					37.751	-97.822	anonymous	EN	Agree	Agree	Agree	Agree	Agree	Agree	Agree	Strongly Agree	Strongly Agree	Agree	Agree	Agree	Disagree	Strongly Agree	Strongly Agree	Agree	Agree	Agree	Agree	Agree	Strongly Agree	Agree	Agree	Agree	Agree	Disagree	Disagree	Disagree	Disagree	Strongly Agree	Disagree	Strongly Agree	Disagree
2022-10-22 11:44:59	2022-10-22 11:52:33	IP Address	73.23.131.81	100	453	True	2022-10-22 11:52:33	R_2zZ2fozeFNEuoAN					26.3771	-81.7334	anonymous	EN	Strongly Agree	Strongly Agree	Agree	Disagree	Agree	Strongly Agree	Agree	Strongly Agree	Strongly Agree	Strongly Agree	Agree	Strongly Disagree	Agree	Strongly Disagree	Strongly Agree	Agree	Agree	Agree	Agree	Agree	Agree	Disagree	Strongly Agree	Strongly Agree	Agree	Agree	Agree	Disagree	Disagree	Strongly Agree	Disagree	Strongly Agree	Disagree
2022-10-23 13:56:16	2022-10-23 14:06:45	IP Address	72.200.119.11	100	628	True	2022-10-23 14:06:46	R_23UjSHNN1oHLIsK					33.338	-111.743	anonymous	EN	Agree	Strongly Agree	Strongly Agree	Disagree	Strongly Agree	Strongly Agree	Agree	Strongly Agree	Agree	Strongly Agree	Agree	Agree	Disagree	Agree	Agree	Agree	Strongly Agree	Agree	Strongly Agree	Strongly Agree	Strongly Agree	Agree	Agree	Agree	Agree	Disagree	Agree	Disagree	Agree	Strongly Agree	Agree	Strongly Agree	Disagree
2022-10-23 19:01:04	2022-10-23 19:10:51	IP Address	131.106.171.173	100	586	True	2022-10-23 19:10:52	R_2Bn9rbWWtCMjSwL					39.1695	-76.5841	anonymous	EN	Agree	Strongly Agree	Strongly Agree	Agree	Strongly Agree	Strongly Agree	Strongly Agree	Agree	Strongly Agree	Strongly Agree	Strongly Agree	Disagree	Agree	Disagree	Strongly Agree	Strongly Agree	Strongly Agree	Agree	Strongly Agree	Strongly Agree	Strongly Agree	Strongly Agree	Disagree	Agree	Strongly Agree	Disagree	Disagree	Disagree	Agree	Strongly Agree	Strongly Disagree	Agree	Disagree
2022-10-24 09:21:39	2022-10-24 09:39:13	IP Address	73.224.23.192	100	1054	True	2022-10-24 09:39:14	R_2qxBNlKTSy1lc7p					30.0822	-81.5498	anonymous	EN	Agree	Strongly Agree	Strongly Agree	Strongly Agree	Strongly Agree	Agree	Agree	Strongly Agree	Strongly Agree	Strongly Agree	Strongly Agree	Strongly Agree	Strongly Agree	Strongly Agree	Disagree	Strongly Agree	Strongly Agree	Strongly Agree	Strongly Agree	Strongly Agree	Strongly Agree	Disagree	Strongly Agree	Strongly Agree	Strongly Agree	Strongly Agree	Agree	Agree	Strongly Agree	Strongly Agree	Disagree	Strongly Agree	Strongly Disagree
2022-10-24 10:28:11	2022-10-24 10:36:26	IP Address	75.172.24.232	100	494	True	2022-10-24 10:36:27	R_3HFbupAUNAmuvJB					47.5364	-122.278	anonymous	EN	Strongly Agree	Strongly Agree	Strongly Agree	Strongly Agree	Strongly Agree	Strongly Agree	Strongly Agree	Agree	Agree	Strongly Agree	Agree	Strongly Agree	Strongly Agree	Strongly Agree	Strongly Agree	Strongly Agree	Strongly Agree	Strongly Agree	Strongly Agree	Strongly Agree	Strongly Agree	Strongly Agree	Strongly Agree	Strongly Agree	Strongly Agree	Agree	Strongly Disagree	Agree	Agree	Agree	Strongly Disagree	Strongly Disagree	Agree
2022-10-21 10:08:12	2022-10-24 13:28:18	IP Address	47.40.234.11	100	271205	True	2022-10-24 13:28:19	R_2wdbMnV31XaTmky					36.334	-82.3439	anonymous	EN	Disagree	Strongly Agree	Strongly Agree	Disagree	Strongly Agree	Strongly Agree	Disagree	Strongly Agree	Strongly Agree	Strongly Agree	Strongly Agree	Disagree	Strongly Disagree	Strongly Disagree	Agree	Strongly Agree	Strongly Agree	Disagree	Strongly Agree	Strongly Agree	Strongly Agree	Disagree	Disagree	Strongly Disagree	Agree	Strongly Agree	Strongly Agree	Strongly Agree	Agree	Strongly Agree	Strongly Agree	Agree	Agree
2022-10-24 20:17:51	2022-10-24 20:24:41	IP Address	104.3.181.159	100	410	True	2022-10-24 20:24:41	R_3gTUZbScSP1IRyO					29.7959	-81.2631	anonymous	EN	Strongly Agree	Agree	Strongly Agree	Disagree	Strongly Agree	Strongly Agree	Strongly Agree	Strongly Agree	Strongly Agree	Strongly Agree	Strongly Agree	Strongly Disagree	Strongly Disagree	Agree	Strongly Agree	Strongly Agree	Strongly Agree	Strongly Agree	Strongly Agree	Strongly Agree	Strongly Agree	Agree	Agree	Strongly Agree	Strongly Agree	Disagree	Agree	Strongly Agree	Disagree	Strongly Disagree	Agree	Disagree	Agree
2022-10-27 08:55:28	2022-10-27 09:10:05	IP Address	128.4.86.217	100	876	True	2022-10-27 09:10:05	R_1ONrrjg6itXx42f					39.7007	-75.7419	anonymous	EN	Strongly Agree	Strongly Agree	Strongly Agree	Agree	Strongly Agree	Strongly Agree	Strongly Agree	Strongly Agree	Strongly Agree	Strongly Agree	Strongly Agree	Strongly Agree	Strongly Agree	Agree	Agree	Strongly Agree	Strongly Agree	Strongly Agree	Strongly Agree	Strongly Agree	Strongly Agree	Agree	Agree	Strongly Agree	Strongly Agree	Agree	Agree	Strongly Agree	Strongly Agree	Strongly Disagree	Strongly Agree	Disagree	Disagree
2022-10-29 01:38:14	2022-10-29 01:49:03	IP Address	78.108.136.39	100	649	True	2022-10-29 01:49:04	R_1jv6WWJRvRMCwsg					52.3583	4.8488	anonymous	EN	Strongly Agree	Agree	Agree	Agree	Strongly Agree	Strongly Agree	Strongly Agree	Strongly Agree	Agree	Strongly Agree	Strongly Agree	Agree	Disagree	Agree	Strongly Agree	Agree	Agree	Strongly Agree	Agree	Strongly Agree	Agree	Agree	Agree	Agree	Strongly Agree	Agree	Disagree	Agree	Disagree	Agree	Disagree	Agree	Agree
2022-10-31 17:13:26	2022-10-31 17:21:19	IP Address	72.195.219.73	100	473	True	2022-10-31 17:21:20	R_3JAha6e67hER9IZ					33.4589	-112.071	anonymous	EN	Disagree	Strongly Agree	Strongly Agree	Strongly Agree	Strongly Agree	Strongly Agree	Strongly Agree	Strongly Agree	Strongly Agree	Strongly Agree	Strongly Agree	Strongly Agree	Strongly Agree	Strongly Agree	Strongly Agree	Strongly Agree	Strongly Agree	Strongly Agree	Strongly Agree	Strongly Agree	Strongly Agree	Strongly Agree	Strongly Agree	Strongly Agree	Strongly Agree	Agree	Strongly Agree	Strongly Agree	Agree	Disagree	Strongly Agree	Strongly Disagree	Agree
2022-11-01 19:00:17	2022-11-01 19:16:51	IP Address	121.98.56.194	100	993	True	2022-11-01 19:16:51	R_1hZtMLoy3w0itvu					-45.2639	169.535	anonymous	EN	Agree	Agree	Agree	Agree	Agree	Disagree	Disagree	Agree	Disagree	Strongly Agree	Strongly Agree	Strongly Agree	Agree	Strongly Agree	Agree	Agree	Agree	Strongly Agree	Agree	Agree	Strongly Agree	Agree	Strongly Agree	Agree	Disagree	Disagree	Strongly Disagree	Agree	Agree	Agree	Agree	Disagree	Agree
2022-11-03 10:41:10	2022-11-03 10:48:11	IP Address	140.254.70.166	100	420	True	2022-11-03 10:48:11	R_1hF2prj1qJcGi3f					40.0536	-83.0115	anonymous	EN	Strongly Agree	Strongly Agree	Strongly Agree	Strongly Agree	Strongly Agree	Strongly Agree	Strongly Agree	Strongly Agree	Strongly Agree	Strongly Agree	Strongly Agree	Agree	Agree	Agree	Strongly Agree	Strongly Agree	Strongly Agree	Strongly Agree	Strongly Agree	Strongly Agree	Strongly Agree	Strongly Agree	Agree	Agree	Strongly Agree	Agree	Agree	Agree	Agree	Disagree	Strongly Agree	Strongly Disagree	Agree
2022-11-03 11:10:24	2022-11-03 11:21:40	IP Address	173.8.47.189	100	675	True	2022-11-03 11:21:41	R_1jrjO1oqnpuSTKW					30.4729	-81.5613	anonymous	EN	Strongly Agree	Strongly Agree	Strongly Agree	Strongly Agree	Strongly Agree	Strongly Agree	Strongly Agree	Strongly Agree	Strongly Agree	Strongly Agree	Strongly Agree	Disagree	Agree	Strongly Agree	Strongly Agree	Strongly Agree	Strongly Agree	Strongly Agree	Strongly Agree	Strongly Agree	Strongly Agree	Agree	Strongly Agree	Strongly Agree	Strongly Agree	Agree	Disagree	Agree	Agree	Disagree	Strongly Disagree	Strongly Agree	Strongly Agree
2022-11-03 11:19:09	2022-11-03 11:24:54	IP Address	204.109.14.220	100	344	True	2022-11-03 11:24:54	R_sqiYt5yq3PKGnpD					39.9486	-75.2339	anonymous	EN	Disagree	Strongly Agree	Strongly Agree	Agree	Strongly Agree	Strongly Agree	Agree	Agree	Agree	Strongly Agree	Strongly Agree	Agree	Agree	Agree	Strongly Agree	Strongly Agree	Strongly Agree	Strongly Agree	Strongly Agree	Strongly Agree	Strongly Agree	Strongly Agree	Agree	Agree	Agree	Strongly Disagree	Disagree	Agree	Agree	Agree	Strongly Disagree	Strongly Agree	Disagree
2022-11-03 10:32:53	2022-11-03 12:04:05	IP Address	149.170.251.145	100	5472	True	2022-11-03 12:04:06	R_2qfs4rgA1e3JQlm					53.4809	-2.2374	anonymous	EN	Agree	Strongly Agree	Agree	Agree	Agree	Agree	Agree	Agree	Agree	Agree	Agree	Agree	Agree	Agree	Agree	Agree	Agree	Agree	Agree	Agree	Agree	Agree	Agree	Agree	Agree	Disagree	Disagree	Disagree	Disagree	Agree	Strongly Disagree	Agree	Disagree
2022-11-03 21:38:26	2022-11-03 21:49:50	IP Address	63.151.69.232	100	684	True	2022-11-03 21:49:51	R_2wAyQHFD2eBcPlW					40.6327	-106.932	anonymous	EN	Agree	Strongly Agree	Strongly Agree	Strongly Agree	Strongly Agree	Agree	Strongly Agree	Strongly Agree	Strongly Agree	Strongly Agree	Agree	Strongly Agree	Strongly Agree	Strongly Agree	Strongly Agree	Strongly Agree	Strongly Agree	Strongly Agree	Strongly Agree	Strongly Agree	Strongly Agree	Strongly Agree	Strongly Agree	Strongly Agree	Strongly Agree	Strongly Agree	Strongly Agree	Strongly Agree	Disagree	Strongly Agree	Strongly Agree	Disagree	Agree
2022-11-04 10:18:14	2022-11-04 10:36:01	IP Address	73.35.168.95	100	1066	True	2022-11-04 10:36:01	R_0SB0d50KncZVKmJ					48.7494	-122.49	anonymous	EN	Strongly Agree	Agree	Agree	Strongly Agree	Strongly Agree	Agree	Agree	Strongly Agree	Agree	Strongly Agree	Strongly Agree	Strongly Agree	Strongly Agree	Strongly Agree	Strongly Agree	Strongly Agree	Strongly Agree	Strongly Agree	Strongly Agree	Strongly Agree	Strongly Agree	Agree	Strongly Agree	Strongly Agree	Agree	Agree	Strongly Agree	Strongly Agree	Strongly Agree	Agree	Agree	Strongly Disagree	Agree
2022-11-09 12:04:12	2022-11-09 12:13:23	IP Address	130.113.133.234	100	551	True	2022-11-09 12:13:23	R_3dGHHRzXo4bvHpb					43.266	-79.9441	anonymous	EN	Agree	Strongly Agree	Strongly Agree	Strongly Agree	Strongly Agree	Strongly Agree	Strongly Agree	Strongly Agree	Strongly Agree	Strongly Agree	Strongly Agree	Agree	Agree	Disagree	Strongly Agree	Strongly Agree	Strongly Agree	Strongly Agree	Strongly Agree	Strongly Agree	Strongly Agree	Agree	Strongly Agree	Strongly Agree	Strongly Agree	Disagree	Disagree	Strongly Agree	Disagree	Strongly Agree	Strongly Disagree	Strongly Agree	Disagree
2022-11-09 20:50:44	2022-11-09 21:06:37	IP Address	71.244.195.250	100	953	True	2022-11-09 21:06:38	R_4GFRKI5a95Adz21					39.2812	-76.7406	anonymous	EN	Strongly Agree	Strongly Agree	Strongly Agree	Strongly Agree	Agree	Strongly Agree	Strongly Agree	Strongly Agree	Agree	Strongly Agree	Strongly Agree	Agree	Strongly Agree	Agree	Strongly Agree	Strongly Agree	Strongly Agree	Agree	Strongly Agree	Strongly Agree	Strongly Agree	Agree	Strongly Agree	Strongly Agree	Strongly Agree	Disagree	Strongly Disagree	Agree	Strongly Agree	Strongly Agree	Strongly Disagree	Strongly Agree	Strongly Agree
2022-11-03 11:40:49	2022-11-03 11:43:26	IP Address	47.185.251.94	29	157	False	2022-11-10 10:45:42	R_V2pPRK558H4CAMx							anonymous	EN	Disagree	Agree	Disagree	Agree	Disagree	Disagree	Agree	Disagree	Disagree	Agree	Disagree	Agree	Agree	Agree	Agree	Disagree	Agree	Agree	Agree	Agree	Agree	Agree	Strongly Agree	Agree	Agree
2022-11-14 21:09:38	2022-11-14 21:29:04	IP Address	76.186.115.137	100	1166	True	2022-11-14 21:29:05	R_3HvOM5lRcDkJOaZ					33.0326	-96.7859	anonymous	EN	Agree	Agree	Disagree	Agree	Disagree	Disagree	Agree	Agree	Agree	Agree	Disagree	Agree	Agree	Strongly Agree	Agree	Agree	Strongly Agree		Strongly Agree	Strongly Agree	Strongly Agree	Strongly Agree	Strongly Agree	Agree	Agree	Agree	Disagree	Disagree	Strongly Agree	Agree	Disagree	Strongly Agree	Disagree
2022-11-16 18:08:21	2022-11-16 18:18:02	IP Address	75.209.53.146	100	581	True	2022-11-16 18:18:02	R_pnN0WO5XKrwhy7L					41.141	-81.4768	anonymous	EN	Disagree	Strongly Agree	Strongly Agree	Agree	Strongly Agree	Strongly Agree	Agree	Agree	Agree	Agree	Agree	Agree	Agree	Agree	Strongly Agree	Strongly Agree	Strongly Agree	Agree	Strongly Agree	Strongly Agree	Agree	Agree	Agree	Agree	Agree	Agree	Agree	Agree	Agree	Agree	Disagree	Strongly Agree	Agree
[truncated: 90 more columns]
